# Supplementary material for: 2,2-Dimethyl-N-(2-methyl­phenyl­sulfon­yl)acetamide
Source: Acta Crystallogr Sect E Struct Rep Online. 2011 Jul 16;67(Pt 8):o2055. doi: 10.1107/S1600536811027838 (PMC3213502; doi:10.1107/S1600536811027838)
Supplement: Supplementary file 2 [file e-67-o2055-Isup2.hkl]

# 
# h,k,l, Fc-squared, Fo-squared, sigma(Fo-squared) and status flag 
# 
data_I
_shelx_title ' SA83 P21/N' 
_shelx_refln_list_code          4 
_shelx_F_calc_maximum      258.41 
_exptl_crystal_F_000      1024.00 
_reflns_d_resolution_high  0.8001 
 
loop_ 
 _symmetry_equiv_pos_as_xyz 
 'x, y, z' 
 '-x+1/2, y+1/2, -z+1/2' 
 '-x, -y, -z' 
 'x-1/2, -y-1/2, z-1/2' 
 
_cell_length_a    11.8290 
_cell_length_b    16.3510 
_cell_length_c    13.3510 
_cell_angle_alpha  90.000 
_cell_angle_beta   96.485 
_cell_angle_gamma  90.000 
 
_shelx_F_squared_multiplier     1.000 
 
loop_ 
 _refln_index_h 
 _refln_index_k 
 _refln_index_l 
 _refln_F_squared_calc 
 _refln_F_squared_meas 
 _refln_F_squared_sigma 
 _refln_observed_status 
   2   0   0    53954.43    56956.16    259.49 o 
   4   0   0    14906.33    15254.60    104.44 o 
   6   0   0     3437.03     3492.58     18.38 o 
   8   0   0       24.63       17.70      6.54 o 
  10   0   0       32.06       39.18      7.75 o 
  12   0   0       14.13        9.37      7.19 o 
  14   0   0        5.84       18.88      7.97 o 
   2   1   0     2628.01     2644.97     31.41 o 
   3   1   0       92.75      101.35      1.73 o 
   4   1   0     7177.87     7365.41     17.72 o 
   5   1   0        6.09        7.36      1.69 o 
   6   1   0      665.87      662.50      5.67 o 
   7   1   0      211.31      218.91      3.58 o 
   8   1   0     1574.50     1514.28     29.54 o 
   9   1   0        0.18       -4.77      5.10 o 
  10   1   0      369.33      400.74     21.81 o 
  11   1   0       10.52        5.14      5.44 o 
  12   1   0       44.00       49.75      6.60 o 
  13   1   0        1.79        0.74      6.05 o 
  14   1   0       16.22       20.46      6.19 o 
   1   2   0    33684.25    27976.75     38.59 o 
   2   2   0     9136.00     9402.85     20.73 o 
   3   2   0    12299.60    12103.86     67.57 o 
   4   2   0        1.25        2.65      1.71 o 
   5   2   0     1198.22     1186.60      6.10 o 
   6   2   0      206.02      230.31      3.47 o 
   7   2   0     1411.20     1473.71      7.98 o 
   8   2   0      121.64      146.66      5.40 o 
   9   2   0       96.68       94.34      5.81 o 
  10   2   0      246.01      198.86     16.47 o 
  11   2   0        0.30       -3.63      5.56 o 
  12   2   0      124.04      118.81      8.24 o 
  13   2   0       16.84       17.20      5.22 o 
  14   2   0       11.62       20.71      6.78 o 
   1   3   0      307.98      424.73     11.01 o 
   2   3   0      314.96      314.51      3.76 o 
   3   3   0    10982.65    11176.81     27.65 o 
   4   3   0     1570.21     1577.15     27.58 o 
   5   3   0      280.18      212.02      3.30 o 
   6   3   0      247.94      279.44      4.31 o 
   7   3   0     1326.32     1340.96      8.33 o 
   8   3   0       69.66       67.96      4.70 o 
   9   3   0     1062.88     1079.23     27.71 o 
  10   3   0       97.92       84.74      8.61 o 
  11   3   0        0.54       -1.98      5.57 o 
  12   3   0       26.79       34.19      6.49 o 
  13   3   0        6.45       -3.01      7.88 o 
  14   3   0        6.90        7.06      6.29 o 
   0   4   0    17655.43    17031.43     33.23 o 
   1   4   0    30740.02    26619.93    188.27 o 
   2   4   0      847.40      928.07      5.13 o 
   3   4   0     3855.53     3497.07     37.92 o 
   4   4   0     1177.75     1127.84      9.07 o 
   5   4   0      926.70     1067.78     25.98 o 
   6   4   0      397.05      461.98      5.95 o 
   7   4   0        0.19       -1.24      3.30 o 
   8   4   0      117.75      115.29      4.57 o 
   9   4   0      444.49      435.13     11.53 o 
  10   4   0        2.21        2.90      7.08 o 
  11   4   0      395.53      329.82     11.63 o 
  12   4   0       63.02       55.40      8.49 o 
  13   4   0       23.46       18.75      8.74 o 
  14   4   0       12.33        9.22      9.44 o 
   1   5   0      627.45      640.92     24.82 o 
   2   5   0     1336.33     1523.06      7.22 o 
   3   5   0     3612.51     3778.74     11.39 o 
   4   5   0       24.64       22.60      5.30 o 
   5   5   0      248.86      222.19      3.27 o 
   6   5   0      440.46      421.65      8.00 o 
   7   5   0     1137.31     1078.58      9.31 o 
   8   5   0      243.46      225.93     11.03 o 
   9   5   0      311.26      311.94     10.39 o 
  10   5   0        5.29        2.38      6.53 o 
  11   5   0        0.68        3.84      8.11 o 
  12   5   0       13.47        2.73      8.78 o 
  13   5   0       14.44        4.86      9.02 o 
  14   5   0        1.57        0.19      6.84 o 
   0   6   0     6232.52     5574.37     50.67 o 
   1   6   0    10184.94    10592.98     18.92 o 
   2   6   0      321.12      312.17      6.24 o 
   3   6   0       12.79       14.55      7.05 o 
   4   6   0       18.11        7.23      2.07 o 
   5   6   0      293.12      292.87      3.98 o 
   6   6   0       49.24       50.38      5.57 o 
   7   6   0       26.52       23.62      4.37 o 
   8   6   0       62.49       58.43      4.50 o 
   9   6   0       18.46       22.44      7.23 o 
  10   6   0        2.47        5.65      7.52 o 
  11   6   0      117.92      139.96      9.14 o 
  12   6   0        1.75       -8.04      8.67 o 
  13   6   0       53.74       62.23     10.52 o 
  14   6   0        0.53       -6.16      9.22 o 
   1   7   0      752.03      792.91      9.58 o 
   2   7   0     3286.90     3213.15     46.40 o 
   3   7   0       11.91       10.02      2.76 o 
   4   7   0       89.23       66.46      2.97 o 
   5   7   0      554.33      626.65      8.34 o 
   6   7   0     1028.05     1071.27     13.19 o 
   7   7   0      132.04      142.10      7.03 o 
   8   7   0      694.29      693.42      8.86 o 
   9   7   0        0.32       -4.53      4.53 o 
  10   7   0       20.21       24.38      7.08 o 
  11   7   0       34.65       32.46      8.09 o 
  12   7   0        6.26        9.39      8.38 o 
  13   7   0       57.39       53.46      6.79 o 
   0   8   0     8271.06     7801.52     22.67 o 
   1   8   0      121.53      127.53      2.70 o 
   2   8   0     1595.97     1703.55      9.76 o 
   3   8   0     2138.10     2071.24     11.02 o 
   4   8   0        0.58       -0.60      6.36 o 
   5   8   0      505.38      489.93     19.06 o 
   6   8   0        1.35        0.19      5.93 o 
   7   8   0       37.97       41.00      6.62 o 
   8   8   0       70.84       85.07      5.31 o 
   9   8   0       31.22       17.66      5.21 o 
  10   8   0      127.38      111.22      9.16 o 
  11   8   0       99.08      105.73      9.09 o 
  12   8   0       70.64       84.94     15.31 o 
  13   8   0       53.36       65.66      9.93 o 
   1   9   0      172.98      161.89      2.91 o 
   2   9   0       47.50       45.34      2.49 o 
   3   9   0        0.03        6.74      2.67 o 
   4   9   0       27.70       30.76      5.14 o 
   5   9   0      333.53      382.04      9.76 o 
   6   9   0       20.74       15.19      6.28 o 
   7   9   0      443.22      465.35     11.53 o 
   8   9   0       25.65       20.54      7.41 o 
   9   9   0       42.64       42.21      5.47 o 
  10   9   0        3.60       -4.36      7.94 o 
  11   9   0       13.78        8.29      5.59 o 
  12   9   0       52.99       56.41      9.72 o 
  13   9   0        0.10        7.44      9.58 o 
   0  10   0      286.06      301.53      8.00 o 
   1  10   0        3.54        4.18      2.02 o 
   2  10   0        9.33        5.57      2.41 o 
   3  10   0      750.14      656.16      6.07 o 
   4  10   0      617.52      612.63     10.15 o 
   5  10   0       36.24       29.22      4.73 o 
   6  10   0      300.80      263.69      6.90 o 
   7  10   0      141.85      145.39      9.05 o 
   8  10   0      319.25      352.28     11.55 o 
   9  10   0       13.82       17.86      4.69 o 
  10  10   0      119.12      107.53     11.17 o 
  11  10   0        9.99        5.81      8.13 o 
  12  10   0       65.61       68.09     10.01 o 
   1  11   0      850.69      885.75      9.05 o 
   2  11   0        5.94        2.21      4.15 o 
   3  11   0      519.54      521.15      5.85 o 
   4  11   0       49.84       48.95      4.32 o 
   5  11   0      144.46      162.56      6.14 o 
   6  11   0      102.06      126.63      6.44 o 
   7  11   0      163.69      168.39      6.86 o 
   8  11   0        1.26        2.38      5.43 o 
   9  11   0        6.51        1.14      5.77 o 
  10  11   0        1.76        0.09      8.05 o 
  11  11   0       14.48       10.17      9.71 o 
  12  11   0       18.25       17.10     10.73 o 
   0  12   0      255.04      233.40      9.11 o 
   1  12   0      850.48      838.39      9.53 o 
   2  12   0      301.52      286.71      7.07 o 
   3  12   0      311.57      316.36     11.39 o 
   4  12   0     1144.68     1088.21      8.47 o 
   5  12   0       65.25       68.30      5.75 o 
   6  12   0      244.66      215.46      7.05 o 
   7  12   0      278.26      255.10      7.81 o 
   8  12   0        6.85        3.76      5.37 o 
   9  12   0      118.70      128.13      6.95 o 
  10  12   0       15.99        5.30      6.19 o 
  11  12   0       62.56       75.97     10.37 o 
   1  13   0       62.22       65.59      5.62 o 
   2  13   0      148.52      165.18      6.58 o 
   3  13   0       18.76       21.75      5.54 o 
   4  13   0       14.61       16.66      5.06 o 
   5  13   0       55.46       55.23      9.43 o 
   6  13   0      200.32      229.74     12.04 o 
   7  13   0      173.85      176.66      7.56 o 
   8  13   0       25.81       29.11      6.04 o 
   9  13   0       12.89        5.84      5.59 o 
  10  13   0        4.29       -6.73      6.73 o 
  11  13   0       13.79       14.79      8.16 o 
   0  14   0       73.76       64.49      8.51 o 
   1  14   0      267.07      268.50      7.52 o 
   2  14   0        7.07        9.50      5.31 o 
   3  14   0      252.09      234.39     10.69 o 
   4  14   0       95.56      116.51     10.37 o 
   5  14   0      475.10      499.02     13.91 o 
   6  14   0        2.58        8.55      9.12 o 
   7  14   0      270.98      287.44     13.04 o 
   8  14   0        4.45        9.58      6.44 o 
   9  14   0       93.83       95.29      7.09 o 
  10  14   0       28.03       34.48      8.61 o 
   1  15   0      111.79      133.66     15.70 o 
   2  15   0      146.02      153.39      6.73 o 
   3  15   0       18.28       25.29      5.65 o 
   4  15   0      351.75      362.07     13.45 o 
   5  15   0        0.06        5.18      9.52 o 
   6  15   0      323.51      364.82     13.99 o 
   7  15   0        2.00        7.82      9.16 o 
   8  15   0       87.69       85.32     10.51 o 
   9  15   0        0.02       -6.68      9.78 o 
   0  16   0        3.51       15.59      9.12 o 
   1  16   0      189.96      212.82      7.66 o 
   2  16   0        0.62       19.58      6.38 o 
   3  16   0       44.40       47.68      5.90 o 
   4  16   0       20.55       14.68      9.57 o 
   5  16   0        3.62        8.91     10.24 o 
   6  16   0      214.67      220.94     11.90 o 
   7  16   0        8.12       16.40     11.12 o 
   8  16   0      192.16      204.05     12.78 o 
   9  16   0       10.94        8.87      8.79 o 
   1  17   0        0.31       12.88      5.84 o 
   2  17   0       15.27       32.67      6.46 o 
   3  17   0       83.65       95.31      7.29 o 
   4  17   0       19.28       22.52      9.91 o 
   5  17   0       12.91       20.59     10.75 o 
   6  17   0       26.87       32.47     11.44 o 
   7  17   0        3.95        3.08      8.96 o 
   8  17   0       13.09       17.26     12.06 o 
   0  18   0       32.50       39.48      9.95 o 
   1  18   0        0.23       20.90      7.06 o 
   2  18   0       64.17       75.97      9.21 o 
   3  18   0        0.34       16.44     10.97 o 
   4  18   0       10.23       11.65     10.19 o 
   5  18   0        2.09       10.58     10.30 o 
   6  18   0        8.03       16.23     11.61 o 
   1  19   0        3.72       21.55      6.59 o 
   2  19   0        7.15       18.93      6.83 o 
   3  19   0       73.08      115.72     12.77 o 
   4  19   0       36.97       41.43     11.27 o 
   5  19   0       98.55      104.46     11.38 o 
   0  20   0       72.82       84.86     11.39 o 
   1  20   0        1.60       18.08      7.82 o 
   2  20   0      123.79      131.29     18.26 o 
 -13   0   1       18.11       19.50      8.22 o 
 -11   0   1      117.51      101.92      9.27 o 
  -9   0   1     1910.47     2024.72     20.85 o 
  -7   0   1        0.33       13.59      4.25 o 
  -5   0   1     2965.82     3077.58     11.48 o 
  -3   0   1      474.70      450.06     20.98 o 
   3   0   1    14503.37    15233.64     31.19 o 
   5   0   1     5948.03     6397.88     32.78 o 
   7   0   1       38.34       45.64      5.72 o 
   9   0   1     2140.35     2179.77     21.12 o 
  11   0   1      832.44      863.24     16.23 o 
  13   0   1      104.26      112.19     12.64 o 
 -14   1   1        3.31        4.99      5.53 o 
 -13   1   1        6.84        4.27      5.94 o 
 -12   1   1       23.60       23.27      5.88 o 
 -11   1   1      933.73      872.42     23.88 o 
 -10   1   1       51.61       45.62      5.84 o 
  -9   1   1      182.66      178.36      8.06 o 
  -8   1   1        0.02       -0.50      4.11 o 
  -7   1   1       60.81       51.27      2.63 o 
  -6   1   1      864.85      951.90     11.73 o 
  -5   1   1     1092.71     1034.90      5.89 o 
  -4   1   1     1462.17     1533.01     16.28 o 
  -3   1   1      374.70      319.39     10.98 o 
  -2   1   1       73.71       80.04      3.75 o 
   2   1   1     1041.85     1104.76     11.52 o 
   3   1   1     8811.07     9071.65     18.14 o 
   4   1   1      158.67      173.24      3.28 o 
   5   1   1      160.30      145.82      5.57 o 
   6   1   1     1292.93     1252.08      9.73 o 
   7   1   1      544.23      520.49     15.13 o 
   8   1   1        0.25       -0.17      6.23 o 
   9   1   1       15.05       15.44      5.26 o 
  10   1   1       12.21       11.98      5.47 o 
  11   1   1       15.36       22.54      6.09 o 
  12   1   1        3.91        1.27      4.19 o 
  13   1   1        0.47        1.38      4.06 o 
  14   1   1        0.10       -0.52      4.29 o 
 -14   2   1        2.04        4.84      5.58 o 
 -13   2   1       28.21       17.67      6.02 o 
 -12   2   1       23.02       24.11      8.64 o 
 -11   2   1        8.04        7.52      5.47 o 
 -10   2   1      414.80      409.00     23.89 o 
  -9   2   1      423.01      411.60      7.90 o 
  -8   2   1      698.22      779.22     11.47 o 
  -7   2   1        2.03        1.11      2.81 o 
  -6   2   1       37.45       56.16      2.68 o 
  -5   2   1     1053.01     1130.29      6.28 o 
  -4   2   1      219.66      206.95      5.89 o 
  -3   2   1     2795.96     2984.05     43.58 o 
  -2   2   1      441.59      445.76     15.98 o 
  -1   2   1      226.66      249.38      3.31 o 
   0   2   1        4.31        7.18      1.01 o 
   1   2   1       39.33       43.70      3.12 o 
   2   2   1       18.15       32.63      7.98 o 
   3   2   1     3323.42     3347.73     27.59 o 
   4   2   1      227.60      256.46      2.83 o 
   5   2   1        4.01        8.40      1.90 o 
   6   2   1      139.40      153.58      2.96 o 
   7   2   1     1033.82     1093.95      8.54 o 
   8   2   1      623.97      560.43     21.56 o 
   9   2   1      681.78      655.07     23.05 o 
  10   2   1      691.82      784.20     17.71 o 
  11   2   1      158.20      173.48      7.23 o 
  12   2   1      169.40      181.13      7.38 o 
  13   2   1       66.62       70.20      6.62 o 
  14   2   1       30.42       44.16      7.06 o 
 -14   3   1       15.89       21.54      6.67 o 
 -13   3   1        1.08       -1.15      4.86 o 
 -12   3   1      199.26      212.35     17.94 o 
 -11   3   1      162.14      153.93     15.43 o 
 -10   3   1     1159.95     1062.13     13.49 o 
  -9   3   1        0.21        2.51      4.73 o 
  -8   3   1      370.11      366.06      5.25 o 
  -7   3   1       51.54       42.00      3.13 o 
  -6   3   1      386.26      415.63      4.88 o 
  -5   3   1     1696.11     1781.45     54.72 o 
  -4   3   1      137.13      144.57      3.13 o 
  -3   3   1        0.86       11.40      2.01 o 
  -2   3   1       28.43       45.05      3.26 o 
  -1   3   1      710.88      803.91      6.80 o 
   0   3   1      284.13      236.08      2.57 o 
   1   3   1    10882.73    10679.20     24.68 o 
   2   3   1     1427.55     1488.00     24.31 o 
   3   3   1       74.56       68.64      3.09 o 
   4   3   1     2416.63     2350.01     28.57 o 
   5   3   1        7.34        4.88      2.34 o 
   6   3   1      973.13      930.91     19.95 o 
   7   3   1      239.80      235.21      4.52 o 
   8   3   1      420.30      398.11     18.85 o 
   9   3   1        1.96       -6.91      6.91 o 
  10   3   1        0.19       -4.32      8.25 o 
  11   3   1       69.63       41.96      7.73 o 
  12   3   1        4.57       10.54      6.33 o 
  13   3   1        8.49       -1.11      5.79 o 
  14   3   1        1.15        3.87      6.09 o 
 -14   4   1        3.53       -1.57      9.07 o 
 -13   4   1        0.00       -2.09      8.04 o 
 -12   4   1       42.15       46.90      8.57 o 
 -11   4   1        9.70       12.92      5.88 o 
 -10   4   1      300.93      287.67     20.51 o 
  -9   4   1       53.96       55.58      5.41 o 
  -8   4   1      836.78      758.91      7.09 o 
  -7   4   1      399.73      407.10      5.06 o 
  -6   4   1      221.75      328.80     19.84 o 
  -5   4   1      641.51      698.41      6.52 o 
  -4   4   1       16.59        9.75      3.54 o 
  -3   4   1     2992.31     2838.87     63.12 o 
  -2   4   1     2164.21     2248.76      8.35 o 
  -1   4   1     3693.18     3952.28     15.34 o 
   0   4   1      200.78      233.20      2.33 o 
   1   4   1     2075.38     2006.15     15.32 o 
   2   4   1     1577.56     1722.23      9.67 o 
   3   4   1     9378.69     9460.58     47.14 o 
   4   4   1      882.77      961.00      9.36 o 
   5   4   1     6516.40     6554.75     44.66 o 
   6   4   1      171.72      198.38      4.29 o 
   7   4   1      131.95      136.93      4.15 o 
   8   4   1     1169.79     1084.14     14.54 o 
   9   4   1       25.08       17.04      7.42 o 
  10   4   1      942.68      910.98     16.00 o 
  11   4   1        3.31       -3.46      8.41 o 
  12   4   1      330.60      328.51     16.10 o 
  13   4   1        7.31        7.69      6.29 o 
  14   4   1       72.80       87.76     11.09 o 
 -14   5   1        0.01        1.30      8.72 o 
 -13   5   1       75.34       79.55     10.08 o 
 -12   5   1       91.87       98.87      9.93 o 
 -11   5   1       61.65       75.77      8.64 o 
 -10   5   1      235.97      240.26     10.80 o 
  -9   5   1      219.02      201.86      9.65 o 
  -8   5   1       23.68       26.57      4.74 o 
  -7   5   1      271.42      234.74      8.51 o 
  -6   5   1      786.12      754.24     10.47 o 
  -5   5   1     2590.75     2770.73     18.16 o 
  -4   5   1      863.53      860.10     10.29 o 
  -3   5   1     4208.20     4467.81     33.29 o 
  -2   5   1      419.64      472.36      7.51 o 
  -1   5   1       35.64       53.07      3.61 o 
   0   5   1     6476.11     6520.75     24.05 o 
   1   5   1     4791.33     4670.07     29.17 o 
   2   5   1      794.72      783.39      8.24 o 
   3   5   1      327.21      358.31      7.12 o 
   4   5   1      836.22      810.19     15.48 o 
   5   5   1      251.21      225.76     13.47 o 
   6   5   1       23.18       25.74      5.33 o 
   7   5   1        2.20       -1.43      3.37 o 
   8   5   1      323.57      309.75      6.01 o 
   9   5   1       12.92       17.45      6.91 o 
  10   5   1       47.91       27.09      7.50 o 
  11   5   1       40.67       43.63      7.26 o 
  12   5   1        2.23        0.74      5.45 o 
  13   5   1       26.16       38.02      6.89 o 
  14   5   1       10.95       19.41     10.37 o 
 -14   6   1        4.67       13.63      7.91 o 
 -13   6   1        1.52        7.41      8.83 o 
 -12   6   1        4.01       -1.21      8.52 o 
 -11   6   1      211.04      198.25     10.40 o 
 -10   6   1      231.68      195.55      9.85 o 
  -9   6   1      329.21      329.00      7.10 o 
  -8   6   1      250.24      235.99      6.21 o 
  -7   6   1      843.73      779.61     11.64 o 
  -6   6   1      434.08      447.22      9.38 o 
  -5   6   1      549.97      477.59      6.41 o 
  -4   6   1       14.62       19.26      5.43 o 
  -3   6   1     1769.48     1766.17      6.46 o 
  -2   6   1      100.00      110.75      2.04 o 
  -1   6   1     3036.04     3260.21     12.34 o 
   0   6   1       68.34       94.56      1.99 o 
   1   6   1      838.86      818.28      4.57 o 
   2   6   1      106.88       95.78      2.22 o 
   3   6   1      234.98      216.94      2.90 o 
   4   6   1     4751.12     4938.46     19.10 o 
   5   6   1     1288.33     1304.90     19.36 o 
   6   6   1      104.33      112.93      4.09 o 
   7   6   1       62.43       69.77      4.08 o 
   8   6   1       41.95       38.49      4.35 o 
   9   6   1      881.20      870.82     14.76 o 
  10   6   1      197.13      185.23      6.95 o 
  11   6   1      448.96      466.69     16.07 o 
  12   6   1       30.63       20.84      6.36 o 
  13   6   1       72.92       78.62      6.65 o 
 -13   7   1        7.58       14.75      8.23 o 
 -12   7   1        0.38        5.57      8.50 o 
 -11   7   1      128.00      141.90     10.22 o 
 -10   7   1       37.87       33.97      8.32 o 
  -9   7   1       31.33       25.79      5.09 o 
  -8   7   1       86.64       71.79      7.25 o 
  -7   7   1       19.78       26.96      6.09 o 
  -6   7   1      560.22      553.92     10.40 o 
  -5   7   1      153.61      162.25      5.16 o 
  -4   7   1      539.26      560.15      5.98 o 
  -3   7   1     1481.54     1465.25      6.09 o 
  -2   7   1      224.00      201.92      2.58 o 
  -1   7   1     2209.42     2198.34     21.70 o 
   0   7   1     6548.79     6631.19     31.92 o 
   1   7   1        0.02       -0.69      1.76 o 
   2   7   1      412.69      389.99      5.05 o 
   3   7   1        1.35        2.85      1.97 o 
   4   7   1      167.77      172.18      4.54 o 
   5   7   1      279.34      289.16      8.00 o 
   6   7   1       15.78       22.84      3.82 o 
   7   7   1      263.71      261.39      5.87 o 
   8   7   1        9.88        3.19      3.68 o 
   9   7   1      197.19      180.75      6.63 o 
  10   7   1        0.72       -2.91      5.38 o 
  11   7   1        0.00        8.95      6.07 o 
  12   7   1       67.67       46.63     10.64 o 
  13   7   1        0.05        0.23      9.53 o 
 -13   8   1        0.93       10.59      8.73 o 
 -12   8   1        2.87        4.14      8.85 o 
 -11   8   1      112.73       91.86      9.80 o 
 -10   8   1       68.37       68.57      9.18 o 
  -9   8   1      407.36      409.02     27.22 o 
  -8   8   1       67.55       57.94      7.41 o 
  -7   8   1      680.86      618.85     11.91 o 
  -6   8   1      689.61      743.96     12.45 o 
  -5   8   1       10.12       10.56      3.01 o 
  -4   8   1     2128.85     1977.22     29.81 o 
  -3   8   1      328.60      360.69      5.38 o 
  -2   8   1     2815.42     2765.11     17.67 o 
  -1   8   1      352.64      435.68      8.27 o 
   0   8   1     2993.54     2912.39     14.22 o 
   1   8   1       43.22       37.50      2.71 o 
   2   8   1     1186.26     1182.52      6.58 o 
   3   8   1      206.48      223.03      3.61 o 
   4   8   1     5789.85     5838.26     33.75 o 
   5   8   1       62.70       51.81      4.49 o 
   6   8   1      586.89      524.52      7.42 o 
   7   8   1        5.86        7.91      5.07 o 
   8   8   1       73.08       76.43      4.35 o 
   9   8   1      600.44      583.57     18.91 o 
  10   8   1      198.73      221.52     12.34 o 
  11   8   1      204.50      186.36     11.90 o 
  12   8   1       49.28       33.91     10.57 o 
  13   8   1       38.89       51.18     10.38 o 
 -13   9   1        3.48       16.14     10.23 o 
 -12   9   1        0.40        4.41      7.63 o 
 -11   9   1       96.64       82.66      8.98 o 
 -10   9   1       36.93       26.77      8.97 o 
  -9   9   1       35.34       19.32      7.84 o 
  -8   9   1       25.61       24.48      7.03 o 
  -7   9   1       96.71       77.64      8.39 o 
  -6   9   1      918.02      930.21     14.41 o 
  -5   9   1       59.92       67.71      3.85 o 
  -4   9   1      520.01      550.35      8.01 o 
  -3   9   1      556.88      540.17      8.07 o 
  -2   9   1      486.80      556.86     13.15 o 
  -1   9   1     1432.18     1550.56     12.69 o 
   0   9   1     1181.86     1181.39     15.87 o 
   1   9   1        4.53        6.03      3.50 o 
   2   9   1     1352.11     1344.73      9.42 o 
   3   9   1       82.94       74.47      3.04 o 
   4   9   1        2.22        2.91      2.77 o 
   5   9   1       96.56       93.78      5.73 o 
   6   9   1       41.46       34.17      4.48 o 
   7   9   1      148.64      168.09      6.22 o 
   8   9   1        4.05        1.01      3.94 o 
   9   9   1       40.90       29.12      5.75 o 
  10   9   1       11.95        6.52      7.58 o 
  11   9   1       11.54        5.54      9.09 o 
  12   9   1       15.90       10.37      9.86 o 
  13   9   1        1.85        2.93      9.66 o 
 -12  10   1       15.52       32.29      9.60 o 
 -11  10   1        1.66        2.27      8.68 o 
 -10  10   1       61.93       52.50      7.30 o 
  -9  10   1       24.37        8.91      8.59 o 
  -8  10   1      370.34      350.88     11.52 o 
  -7  10   1       80.18       69.31      8.99 o 
  -6  10   1      544.22      584.06     13.20 o 
  -5  10   1      709.09      673.25      7.93 o 
  -4  10   1      213.64      205.98      9.74 o 
  -3  10   1      198.06      205.45      5.33 o 
  -2  10   1      157.37      148.38      4.42 o 
  -1  10   1      104.04      117.05     10.65 o 
   0  10   1       45.29       51.10      6.39 o 
   1  10   1      827.12      880.38      5.96 o 
   2  10   1      130.33      141.67      3.43 o 
   3  10   1     2233.48     2282.24     10.64 o 
   4  10   1      766.90      799.96      7.87 o 
   5  10   1     1701.82     1654.19     12.45 o 
   6  10   1       98.31       94.55      5.53 o 
   7  10   1      524.91      508.83      8.70 o 
   8  10   1      192.97      225.28     11.50 o 
   9  10   1       77.58       89.33      6.11 o 
  10  10   1      151.93      168.06     11.00 o 
  11  10   1        6.81        1.79      7.49 o 
  12  10   1       68.11       66.48      9.61 o 
 -12  11   1        3.66        3.25      7.92 o 
 -10  11   1        6.70       12.41      5.63 o 
  -9  11   1        1.49       -8.82      8.82 o 
  -8  11   1      138.51      126.07      9.51 o 
  -7  11   1       85.90       67.21      8.53 o 
  -6  11   1      125.40      118.42      9.51 o 
  -5  11   1      158.49      204.81      6.09 o 
  -4  11   1      286.78      246.08      6.39 o 
  -3  11   1      812.37      768.26      6.78 o 
  -2  11   1      460.99      456.18     10.98 o 
  -1  11   1      195.24      181.83      5.44 o 
   0  11   1        3.45        5.65      4.03 o 
   1  11   1     1372.55     1389.94     11.75 o 
   2  11   1        1.06        3.69      2.84 o 
   3  11   1     1087.73     1045.30     12.84 o 
   4  11   1        1.58        5.62      3.32 o 
   5  11   1        3.65        4.93      5.00 o 
   6  11   1      513.62      512.90      8.56 o 
   7  11   1       70.92       73.04      8.73 o 
   8  11   1      442.77      441.64      9.05 o 
   9  11   1        0.34       -0.77      5.76 o 
  10  11   1       66.58       45.74      8.39 o 
  11  11   1        7.51       -4.50      9.70 o 
  12  11   1        8.88       10.22      9.30 o 
 -11  12   1        0.75        8.09      9.62 o 
 -10  12   1       39.61       25.92      6.32 o 
  -9  12   1        2.77       -4.98      8.37 o 
  -8  12   1        0.56       -9.45      9.45 o 
  -7  12   1        4.65       -6.50      9.38 o 
  -6  12   1       34.99       17.27      9.27 o 
  -5  12   1      316.02      309.92      7.42 o 
  -4  12   1      392.41      378.52      7.72 o 
  -3  12   1      207.12      219.64     29.93 o 
  -2  12   1      997.10      989.91     10.40 o 
  -1  12   1        0.04        8.14      8.99 o 
   0  12   1     1908.42     1818.35     17.95 o 
   1  12   1        1.05       11.37      5.25 o 
   2  12   1     4805.88     4557.00     20.05 o 
   3  12   1      361.74      337.91     11.85 o 
   4  12   1     1741.05     1630.66     13.30 o 
   5  12   1      319.45      329.46     10.09 o 
   6  12   1     1205.33     1176.55     15.61 o 
   7  12   1        2.75        5.61      5.59 o 
   8  12   1      207.88      182.60     11.92 o 
   9  12   1        5.86        0.57      5.99 o 
  10  12   1        6.25       10.85      9.29 o 
  11  12   1        8.49        1.99      8.05 o 
 -11  13   1        2.17       -4.29      9.65 o 
 -10  13   1        0.48       -6.78      6.78 o 
  -9  13   1       11.76        0.84      5.71 o 
  -8  13   1       46.75       41.32      6.28 o 
  -7  13   1       12.51        9.65      5.68 o 
  -6  13   1      101.31      121.63     10.81 o 
  -5  13   1        3.48        7.12      8.22 o 
  -4  13   1     1026.62     1039.57     11.25 o 
  -3  13   1       34.46       36.41      5.47 o 
  -2  13   1     1531.80     1446.91     12.59 o 
  -1  13   1        2.05       17.18     11.96 o 
   0  13   1      423.46      458.05     14.89 o 
   1  13   1       98.75      110.37      8.63 o 
   2  13   1       71.85       89.10      6.13 o 
   3  13   1       75.28       72.75      5.57 o 
   4  13   1       37.30       67.96      9.08 o 
   5  13   1       15.32       24.56      9.17 o 
   6  13   1       54.21       75.49     10.27 o 
   7  13   1       47.70       44.52      6.78 o 
   8  13   1       88.95       81.20      6.81 o 
   9  13   1       16.84        5.66      6.14 o 
  10  13   1       18.57       13.00      8.75 o 
  11  13   1        4.89        4.69     10.08 o 
 -10  14   1       13.17        3.40      6.51 o 
  -9  14   1       45.05       36.71      6.36 o 
  -8  14   1        8.29        3.85      8.80 o 
  -7  14   1       28.47       32.38     10.11 o 
  -6  14   1        9.22        3.41      9.67 o 
  -5  14   1       21.96       28.98      9.27 o 
  -4  14   1       27.17       25.29      5.48 o 
  -3  14   1      161.85      148.52     11.66 o 
  -2  14   1       51.58       53.95      5.56 o 
  -1  14   1      887.00      871.66     10.76 o 
   0  14   1      173.98      166.16      6.71 o 
   1  14   1      976.52      937.45     10.99 o 
   2  14   1        5.95       11.39      5.25 o 
   3  14   1      402.48      385.22      8.34 o 
   4  14   1        1.54        7.66      9.05 o 
   5  14   1       66.49       71.94     10.28 o 
   6  14   1       17.75       34.83      9.13 o 
   7  14   1       28.77       29.39      9.31 o 
   8  14   1       19.88       25.05      6.73 o 
   9  14   1        2.93        8.07      6.06 o 
  10  14   1        1.84        1.07      5.76 o 
 -10  15   1        1.13       -9.84      9.84 o 
  -9  15   1       38.48       25.19      9.62 o 
  -8  15   1       10.60       10.45      9.15 o 
  -7  15   1      134.92      141.45     12.21 o 
  -6  15   1       33.85       36.15      9.34 o 
  -5  15   1      296.96      286.85     13.07 o 
  -4  15   1       42.10       40.15      7.01 o 
  -3  15   1      657.69      634.08     21.45 o 
  -2  15   1       17.63       22.59      7.37 o 
  -1  15   1      540.04      565.61      9.34 o 
   0  15   1       61.57       71.12      6.22 o 
   1  15   1       76.61       89.63      6.31 o 
   2  15   1      113.00      113.29      6.24 o 
   3  15   1      212.63      222.33      9.31 o 
   4  15   1      150.27      131.38     11.11 o 
   5  15   1      215.87      228.35     11.64 o 
   6  15   1        4.36       11.42      9.71 o 
   7  15   1      447.16      483.39     15.36 o 
   8  15   1       24.74       37.65     10.91 o 
   9  15   1      159.24      156.38     11.76 o 
  -9  16   1       38.93       29.64      9.65 o 
  -8  16   1       12.75       10.54     10.78 o 
  -7  16   1       15.40       21.18     10.53 o 
  -6  16   1       17.34       17.64     10.63 o 
  -5  16   1        2.24        6.13      8.87 o 
  -4  16   1      165.52      167.40     10.71 o 
  -3  16   1       30.72       40.48      5.97 o 
  -2  16   1      158.31      195.99      9.95 o 
  -1  16   1      324.02      353.17      8.26 o 
   0  16   1       26.70       41.84      9.72 o 
   1  16   1      508.55      504.02      9.42 o 
   2  16   1      296.54      294.32      8.54 o 
   3  16   1      278.64      334.35     13.59 o 
   4  16   1      189.39      208.86     12.12 o 
   5  16   1       97.88      104.61     10.13 o 
   6  16   1       65.75       60.45     11.32 o 
   7  16   1       12.54       23.61     10.54 o 
   8  16   1        1.79       10.77     10.04 o 
  -8  17   1       15.11        1.03     12.26 o 
  -7  17   1       96.82      113.50     11.59 o 
  -6  17   1       25.31       30.69     10.03 o 
  -5  17   1      152.71      191.20     12.57 o 
  -4  17   1        4.42       -0.27      9.75 o 
  -3  17   1      353.12      357.21      8.79 o 
  -2  17   1        0.38       11.13      6.38 o 
  -1  17   1       94.69      120.85     11.40 o 
   0  17   1        8.33       24.53      5.89 o 
   1  17   1        0.00       10.74      6.36 o 
   2  17   1        0.76        9.45      5.97 o 
   3  17   1        1.79       17.81      9.76 o 
   4  17   1        5.24       12.86      9.43 o 
   5  17   1       29.68       50.77      9.52 o 
   6  17   1       16.14       23.04     11.03 o 
   7  17   1       46.61       43.28      9.52 o 
   8  17   1       21.41       31.80     11.90 o 
  -7  18   1        7.19       -2.97     11.70 o 
  -6  18   1       26.24       36.41     12.26 o 
  -5  18   1       39.17       39.39     12.04 o 
  -4  18   1        2.53        7.77     11.05 o 
  -3  18   1      144.78      147.45      7.27 o 
  -2  18   1       82.78       91.30      7.86 o 
  -1  18   1      216.03      258.58      8.92 o 
   0  18   1      330.43      338.35      9.53 o 
   1  18   1      217.37      244.60      8.73 o 
   2  18   1      155.60      177.52      7.98 o 
   3  18   1      316.54      308.89     12.91 o 
   4  18   1       30.16       32.73      9.34 o 
   5  18   1      171.26      170.16     11.34 o 
   6  18   1        4.84        7.33     11.01 o 
  -5  19   1        0.58       -7.15     11.16 o 
  -4  19   1      155.06      157.14     13.50 o 
  -3  19   1       16.09       19.50      9.04 o 
  -2  19   1      211.33      254.06      9.56 o 
  -1  19   1        0.20       14.30      6.89 o 
   0  19   1       24.77       43.67      7.21 o 
   1  19   1       19.37       35.63      7.05 o 
   2  19   1       10.63       26.42      7.41 o 
   3  19   1        0.33       15.87     11.35 o 
   4  19   1       74.64       72.29     10.97 o 
   5  19   1        8.46       12.20     10.27 o 
  -2  20   1      150.18      166.13      8.79 o 
  -1  20   1        0.00       21.83      7.45 o 
   0  20   1      368.14      430.00     10.91 o 
   1  20   1        0.85       18.92      7.29 o 
   2  20   1      281.97      309.11     14.14 o 
 -14   0   2        0.00       -3.03      7.49 o 
 -12   0   2        0.05       -0.18      8.52 o 
 -10   0   2      234.22      203.84     10.35 o 
  -8   0   2        0.36        8.32      6.18 o 
  -6   0   2       20.78       15.15      2.88 o 
  -4   0   2      271.31      251.59      4.00 o 
  -2   0   2    36573.16    33256.38    269.82 o 
   0   0   2    54826.46    62829.82    252.77 o 
   2   0   2    66776.34    63973.46    282.33 o 
   4   0   2     3164.38     3087.58     25.32 o 
   6   0   2     2167.76     2095.14     21.23 o 
   8   0   2     3171.84     3421.04     16.61 o 
  10   0   2      248.36      230.52      7.23 o 
  12   0   2       85.14       77.89      6.46 o 
  14   0   2       26.75       20.36      8.56 o 
 -14   1   2        0.68       -3.41      6.56 o 
 -13   1   2        1.68       -2.69      5.81 o 
 -12   1   2        6.90        1.54      5.76 o 
 -11   1   2       16.36       10.98      5.55 o 
 -10   1   2      199.15      180.69      6.97 o 
  -9   1   2       10.94        9.68      5.02 o 
  -8   1   2      875.25      845.75      7.14 o 
  -7   1   2      401.80      378.71      7.68 o 
  -6   1   2     2588.31     2623.96     13.84 o 
  -5   1   2     2433.33     2755.43     22.01 o 
  -4   1   2      578.16      493.36      4.84 o 
  -3   1   2      335.21      379.06      8.98 o 
  -2   1   2    26252.71    23700.79    113.16 o 
  -1   1   2     1569.39     1603.15     18.29 o 
   0   1   2     4577.53     5113.59     43.91 o 
   1   1   2       37.84       53.80      1.25 o 
   2   1   2     1439.40     1537.54     12.71 o 
   3   1   2      955.36     1001.99      6.25 o 
   4   1   2       11.97       10.96      1.30 o 
   5   1   2     2013.08     1962.86      8.94 o 
   6   1   2       81.71      126.67      2.76 o 
   7   1   2       87.92       87.78      3.04 o 
   8   1   2     1352.05     1343.45      8.89 o 
   9   1   2       62.43       53.37      3.75 o 
  10   1   2      210.37      212.42      4.98 o 
  11   1   2       48.07       44.74      4.18 o 
  12   1   2        1.16        1.72      4.64 o 
  13   1   2       15.37       10.14      6.04 o 
  14   1   2       12.99       15.27      5.06 o 
 -14   2   2       22.52       17.73      6.46 o 
 -13   2   2        0.27       -4.79      5.62 o 
 -12   2   2       37.68       33.31      5.63 o 
 -11   2   2       59.22       48.47      6.83 o 
 -10   2   2        1.62        6.71      5.45 o 
  -9   2   2       17.89       14.46      4.96 o 
  -8   2   2       30.41       21.78      3.17 o 
  -7   2   2        2.35        6.14      2.62 o 
  -6   2   2      138.97      144.96      3.41 o 
  -5   2   2      933.64      945.43     15.25 o 
  -4   2   2       18.50        7.20      1.79 o 
  -3   2   2      195.66      179.33      4.49 o 
  -2   2   2    18881.06    17558.79     60.64 o 
  -1   2   2     6005.75     5688.84     14.47 o 
   0   2   2     9773.89     9771.33    159.92 o 
   1   2   2     8767.60     9398.30     21.17 o 
   2   2   2     1025.45     1072.58      4.03 o 
   3   2   2       54.75       48.90      1.53 o 
   4   2   2     1017.82     1242.24      8.10 o 
   5   2   2     4142.20     4318.15     13.78 o 
   6   2   2      199.73      219.21      2.82 o 
   7   2   2     1677.58     1671.40     10.98 o 
   8   2   2      153.22      140.56      4.35 o 
   9   2   2      985.75      985.97     13.83 o 
  10   2   2      233.60      258.88      6.01 o 
  11   2   2      140.66      135.60      5.54 o 
  12   2   2       18.70        8.05      4.72 o 
  13   2   2       28.71       29.67      7.47 o 
  14   2   2        1.90        1.03      6.67 o 
 -14   3   2       17.57       15.44      6.64 o 
 -13   3   2        0.21        0.76      6.30 o 
 -12   3   2        2.95       -0.42      5.67 o 
 -11   3   2       32.34       28.16      6.26 o 
 -10   3   2       19.21       15.86      5.41 o 
  -9   3   2      565.44      525.35     11.21 o 
  -8   3   2       22.38       16.93      3.31 o 
  -7   3   2      523.45      473.54      5.43 o 
  -6   3   2      114.95      131.26      4.10 o 
  -5   3   2     1046.67     1059.99     35.59 o 
  -4   3   2       22.99       20.75      1.73 o 
  -3   3   2      779.81      616.51     10.58 o 
  -2   3   2     1267.58     1125.04      5.48 o 
  -1   3   2    15540.23    13795.74     93.49 o 
   0   3   2     1736.93     1736.00     28.68 o 
   1   3   2     5094.50     5404.28      9.39 o 
   2   3   2     1606.39     1673.21      6.53 o 
   3   3   2     1085.03     1125.20      4.10 o 
   4   3   2      233.29      258.23      3.62 o 
   5   3   2      602.85      629.74      4.00 o 
   6   3   2       78.16       86.86      2.46 o 
   7   3   2      222.20      207.86      3.67 o 
   8   3   2      471.52      428.58      5.67 o 
   9   3   2     1079.32     1051.73     12.98 o 
  10   3   2       57.00       59.15      4.70 o 
  11   3   2       48.75       36.49      4.26 o 
  12   3   2        3.68        5.57      5.75 o 
  13   3   2        6.49        3.09      6.62 o 
  14   3   2        0.82       -1.14      6.38 o 
 -14   4   2        0.72        2.61      6.10 o 
 -13   4   2       44.15       40.30      6.62 o 
 -12   4   2       19.03       22.65      5.43 o 
 -11   4   2        6.28        4.62      5.53 o 
 -10   4   2      164.73      153.98      8.56 o 
  -9   4   2      317.54      317.07      5.87 o 
  -8   4   2        3.84        4.02      3.40 o 
  -7   4   2      285.08      277.51      4.67 o 
  -6   4   2       39.57       55.74      3.43 o 
  -5   4   2        1.13        6.37      2.82 o 
  -4   4   2      541.75      612.85      8.43 o 
  -3   4   2       84.34       78.69      1.89 o 
  -2   4   2       84.10      107.80      2.50 o 
  -1   4   2    13650.42    12162.79    103.49 o 
   0   4   2     1166.60     1221.06      9.00 o 
   1   4   2     7469.07     7155.72     14.90 o 
   2   4   2     2048.13     2031.09     10.22 o 
   3   4   2     1451.67     1647.20     10.64 o 
   4   4   2     1156.56     1259.25      4.98 o 
   5   4   2       79.19       53.68      2.01 o 
   6   4   2     1285.59     1378.34     11.42 o 
   7   4   2       17.64       32.64      2.55 o 
   8   4   2      441.27      429.66      6.44 o 
   9   4   2        4.85        2.84      4.61 o 
  10   4   2       74.64       66.91     10.10 o 
  11   4   2       78.76       85.60      6.70 o 
  12   4   2       19.55       15.43      6.27 o 
  13   4   2       21.06       14.78      6.33 o 
  14   4   2       27.92       24.23     10.03 o 
 -14   5   2        5.96       10.22      9.81 o 
 -13   5   2       15.62       15.72      8.15 o 
 -12   5   2       13.75       17.31      8.41 o 
 -11   5   2       13.88       23.12      5.61 o 
 -10   5   2        4.65        1.23      5.71 o 
  -9   5   2      201.74      181.09      5.16 o 
  -8   5   2      277.81      307.34      5.55 o 
  -7   5   2      402.75      395.36      6.31 o 
  -6   5   2       15.13       15.71      3.31 o 
  -5   5   2     3582.59     3530.78     14.66 o 
  -4   5   2     1129.48     1004.30      7.21 o 
  -3   5   2     1284.45     1269.51     12.50 o 
  -2   5   2     1169.63     1240.35      9.42 o 
  -1   5   2    13230.31    12722.80     69.78 o 
   0   5   2      318.49      334.84      7.96 o 
   1   5   2     2601.69     2603.71     13.98 o 
   2   5   2     2876.11     2827.81     10.43 o 
   3   5   2      158.71      166.14      1.80 o 
   4   5   2      365.49      366.04      2.58 o 
   5   5   2      903.49      932.36      4.84 o 
   6   5   2      263.37      232.67      3.19 o 
   7   5   2      328.02      326.61      3.84 o 
   8   5   2      143.18      123.63      5.33 o 
   9   5   2      387.36      397.30     11.69 o 
  10   5   2        2.52       -3.86      5.31 o 
  11   5   2        9.24        8.91      5.26 o 
  12   5   2        1.25       -3.42      6.03 o 
  13   5   2        8.78       14.03     10.05 o 
 -14   6   2        1.74        5.68     10.19 o 
 -13   6   2       29.11       31.45      8.84 o 
 -12   6   2        4.96        5.83      8.59 o 
 -11   6   2       13.32        5.83      7.30 o 
 -10   6   2       60.25       60.86      8.36 o 
  -9   6   2       31.88       18.04      5.06 o 
  -8   6   2      134.54      151.09      7.60 o 
  -7   6   2       24.52       19.41      5.80 o 
  -6   6   2      342.86      342.34      8.50 o 
  -5   6   2      144.64      194.69      6.90 o 
  -4   6   2      445.99      508.68      5.52 o 
  -3   6   2       53.32       34.00      2.03 o 
  -2   6   2     2741.88     3299.27     16.06 o 
  -1   6   2     3678.25     3869.94      9.89 o 
   0   6   2      439.68      516.03      5.43 o 
   1   6   2       38.35       26.13      1.83 o 
   2   6   2     1508.21     1259.91     13.80 o 
   3   6   2     3103.74     3231.28      9.41 o 
   4   6   2      280.65      327.56      2.57 o 
   5   6   2        6.34       11.53      1.61 o 
   6   6   2      241.59      236.86      7.91 o 
   7   6   2      175.16      166.55      4.04 o 
   8   6   2      430.90      444.55     18.11 o 
   9   6   2        4.94       10.67      4.73 o 
  10   6   2       24.61       12.76      6.50 o 
  11   6   2       17.06       19.00      8.42 o 
  12   6   2        0.02       -1.45      8.83 o 
  13   6   2       29.51       30.76      8.96 o 
 -13   7   2       45.64       45.17     10.26 o 
 -12   7   2        1.15       -6.93      8.52 o 
 -11   7   2       38.99       29.92      7.82 o 
 -10   7   2        4.45       -0.74      8.03 o 
  -9   7   2       28.32       19.84      5.25 o 
  -8   7   2      811.70      793.76     13.52 o 
  -7   7   2      320.98      332.71      9.42 o 
  -6   7   2      783.93      818.61     14.37 o 
  -5   7   2       92.57       93.91      5.01 o 
  -4   7   2      746.80      816.98      5.79 o 
  -3   7   2     1023.06     1171.48      6.21 o 
  -2   7   2     3684.21     4030.05     19.64 o 
  -1   7   2     1518.94     1529.72     21.16 o 
   0   7   2     3316.80     3241.50     26.47 o 
   1   7   2      401.63      417.79      3.87 o 
   2   7   2      771.57      732.44      5.75 o 
   3   7   2     1044.82      957.18      9.52 o 
   4   7   2      322.98      355.39      3.89 o 
   5   7   2        0.29        6.34      3.39 o 
   6   7   2        3.91        1.99      2.71 o 
   7   7   2      212.20      191.13      5.07 o 
   8   7   2       43.04       50.87      3.87 o 
   9   7   2      315.40      302.59      9.60 o 
  10   7   2       37.01       31.76      7.84 o 
  11   7   2        1.26       -3.01      8.60 o 
  12   7   2        4.62       12.45      9.83 o 
  13   7   2       17.90       24.28     10.57 o 
 -13   8   2        7.64        9.95      9.85 o 
 -12   8   2       10.98       16.39      7.69 o 
 -11   8   2        0.72        0.60      7.51 o 
 -10   8   2      100.47      105.03      6.81 o 
  -9   8   2        7.68        0.27      7.35 o 
  -8   8   2        9.26        6.22      6.69 o 
  -7   8   2      180.84      208.18      8.82 o 
  -6   8   2       44.60       40.94      3.71 o 
  -5   8   2      118.44      118.07      4.21 o 
  -4   8   2      121.74      129.15      6.71 o 
  -3   8   2      328.22      402.26      4.03 o 
  -2   8   2      562.47      577.53      7.86 o 
  -1   8   2      813.56      834.80      9.82 o 
   0   8   2     1860.01     2038.29     14.22 o 
   1   8   2     1625.85     1465.32      7.00 o 
   2   8   2     1782.84     1786.07     10.04 o 
   3   8   2     1482.92     1507.31     11.80 o 
   4   8   2      164.67      168.65      3.41 o 
   5   8   2      799.03      736.21     15.21 o 
   6   8   2        1.78        1.82      3.75 o 
   7   8   2      598.33      611.73      6.79 o 
   8   8   2      194.92      214.32      6.88 o 
   9   8   2       97.21       87.23      8.78 o 
  10   8   2       22.81       30.29      8.27 o 
  11   8   2       80.45       86.60     10.03 o 
  12   8   2       52.35       50.92     10.74 o 
  13   8   2       17.32       11.63     10.39 o 
 -13   9   2        0.51       -0.53      8.56 o 
 -12   9   2       26.79       26.41      9.46 o 
 -11   9   2        0.21        3.86      8.16 o 
 -10   9   2       52.57       47.14      5.90 o 
  -9   9   2        0.42        1.54      7.43 o 
  -8   9   2       13.36       -0.15      7.93 o 
  -7   9   2      649.48      616.56     13.23 o 
  -6   9   2      212.68      221.56      9.60 o 
  -5   9   2      218.73      210.86      5.35 o 
  -4   9   2        8.84        8.01      3.45 o 
  -3   9   2       69.62       66.67      3.75 o 
  -2   9   2       46.26       30.54      3.50 o 
  -1   9   2      307.40      275.52      5.51 o 
   0   9   2        7.21        8.36      2.31 o 
   1   9   2      821.42      780.12      5.60 o 
   2   9   2       14.79       21.39      3.69 o 
   3   9   2     1042.22      966.38      6.56 o 
   4   9   2       96.80       83.37      3.16 o 
   5   9   2        6.72        8.04      4.17 o 
   6   9   2      184.64      169.29      6.33 o 
   7   9   2       25.19       19.01      4.98 o 
   8   9   2      244.54      239.95      6.91 o 
   9   9   2        9.10        5.42      7.32 o 
  10   9   2       85.86       82.24      9.61 o 
  11   9   2        5.37        5.59      9.00 o 
  12   9   2        0.20        7.55     10.10 o 
 -12  10   2        9.23        4.22      8.90 o 
 -11  10   2       27.62       18.36      9.11 o 
 -10  10   2        4.81       10.12      5.74 o 
  -9  10   2      155.49      178.83     10.14 o 
  -8  10   2      110.42       94.00      8.87 o 
  -7  10   2        0.30       -6.72      7.56 o 
  -6  10   2      429.31      405.97     11.73 o 
  -5  10   2      564.24      541.57      7.71 o 
  -4  10   2       89.31       79.60      4.48 o 
  -3  10   2        3.82        3.77      5.57 o 
  -2  10   2       20.30       31.39      3.73 o 
  -1  10   2       14.66        4.87      3.33 o 
   0  10   2       22.46       24.29      3.78 o 
   1  10   2     1244.21     1228.71     11.63 o 
   2  10   2      550.24      506.77      5.56 o 
   3  10   2      581.14      563.86      8.13 o 
   4  10   2      811.22      789.01     10.06 o 
   5  10   2      187.08      215.68      5.99 o 
   6  10   2      273.76      285.38      7.02 o 
   7  10   2      484.95      476.69      8.56 o 
   8  10   2       44.91       37.26      5.90 o 
   9  10   2       40.12       32.77      9.26 o 
  10  10   2       76.35       84.68     10.16 o 
  11  10   2        5.08       -0.77      7.62 o 
  12  10   2       41.87       40.31     10.65 o 
 -12  11   2       14.67       21.53     10.62 o 
 -11  11   2        3.23        2.65      8.42 o 
 -10  11   2        2.39        4.54      8.53 o 
  -9  11   2        2.11        2.24      7.73 o 
  -8  11   2        0.05       -5.10      7.99 o 
  -7  11   2      129.07      111.65      9.51 o 
  -6  11   2       71.98       63.63      9.48 o 
  -5  11   2       18.20       20.95      4.82 o 
  -4  11   2       38.71       33.40      4.81 o 
  -3  11   2      281.83      269.29      8.28 o 
  -2  11   2       12.11        0.43      5.03 o 
  -1  11   2      284.19      311.65      6.37 o 
   0  11   2        4.24        7.35      8.05 o 
   1  11   2      158.14      151.25      9.19 o 
   2  11   2      302.71      337.54      7.00 o 
   3  11   2      629.54      611.50      8.53 o 
   4  11   2       49.06       72.49      8.14 o 
   5  11   2      397.03      371.33     11.06 o 
   6  11   2       28.88       26.89      5.56 o 
   7  11   2       14.63       21.86      5.60 o 
   8  11   2       43.90       52.84      9.66 o 
   9  11   2       10.42       18.39      6.64 o 
  10  11   2       14.53        9.44      7.61 o 
  11  11   2        4.20       -3.77      9.31 o 
  12  11   2        2.67        3.66      9.35 o 
 -11  12   2       30.34       17.54      7.62 o 
 -10  12   2       18.18        7.48      9.12 o 
  -9  12   2      108.89      112.58     10.41 o 
  -8  12   2       70.69       73.06     10.03 o 
  -7  12   2      270.19      273.08     12.22 o 
  -6  12   2       68.38       74.76      8.99 o 
  -5  12   2       11.35        6.74      4.82 o 
  -4  12   2      143.79      121.55      6.35 o 
  -3  12   2      126.91      127.17      8.79 o 
  -2  12   2      252.63      229.01      7.31 o 
  -1  12   2      146.18      128.38     17.71 o 
   0  12   2      114.95      124.63     13.11 o 
   1  12   2      821.15      786.33      9.28 o 
   2  12   2     1576.07     1489.69     12.52 o 
   3  12   2       70.18       66.11      6.41 o 
   4  12   2      903.11      832.32      9.74 o 
   5  12   2       12.95       12.26      5.68 o 
   6  12   2      507.47      552.58      9.22 o 
   7  12   2        1.30        9.09      5.81 o 
   8  12   2       55.17       55.61     10.95 o 
   9  12   2       22.96       23.29      6.46 o 
  10  12   2       16.48       28.47      9.59 o 
  11  12   2       35.76       19.17     10.04 o 
 -11  13   2       27.92       17.73      9.12 o 
 -10  13   2        0.91       -3.41      9.18 o 
  -9  13   2        6.40       -7.16     10.15 o 
  -8  13   2       22.93       15.14      8.86 o 
  -7  13   2        2.15       -7.16      8.82 o 
  -6  13   2      250.98      254.67     12.23 o 
  -5  13   2       10.63        4.14      8.93 o 
  -4  13   2       11.03        8.54      5.61 o 
  -3  13   2        3.88       -1.97      6.14 o 
  -2  13   2      114.34      128.71     10.68 o 
  -1  13   2       24.24       15.16      9.71 o 
   0  13   2       21.29       20.56      8.78 o 
   1  13   2       13.80       20.44     11.62 o 
   2  13   2        0.07        6.51      4.83 o 
   3  13   2        6.34       11.89      4.88 o 
   4  13   2       46.37       67.40      8.96 o 
   5  13   2      187.97      193.76     14.27 o 
   6  13   2        8.90        9.60      5.34 o 
   7  13   2      257.13      255.71      8.05 o 
   8  13   2        7.69        9.16      6.37 o 
   9  13   2      166.90      172.95     10.83 o 
  10  13   2        3.64       -6.81      7.17 o 
 -10  14   2       85.34       96.97      6.82 o 
  -9  14   2       57.83       53.55      7.13 o 
  -8  14   2       27.43       18.48     10.53 o 
  -7  14   2       15.96        0.14      8.94 o 
  -6  14   2       18.23        2.48      9.99 o 
  -5  14   2       40.15       41.25      9.79 o 
  -4  14   2        1.34       -1.45      7.06 o 
  -3  14   2       83.46       69.40      8.81 o 
  -2  14   2        8.44        8.80     10.00 o 
  -1  14   2        1.69       -1.38      5.57 o 
   0  14   2       41.02       32.58      5.54 o 
   1  14   2      114.61      109.03      6.49 o 
   2  14   2      658.54      644.20      9.50 o 
   3  14   2      223.00      215.41      6.86 o 
   4  14   2       67.71       71.30      9.01 o 
   5  14   2      638.90      617.20     15.15 o 
   6  14   2       75.49      107.19     10.56 o 
   7  14   2       64.62       91.76      6.79 o 
   8  14   2        7.24        7.73      6.22 o 
   9  14   2       57.77       80.34      6.84 o 
  10  14   2        9.67       13.15      9.78 o 
 -10  15   2       23.92       33.22      9.98 o 
  -9  15   2        0.37       -8.90      8.90 o 
  -8  15   2        4.32       -5.28     10.72 o 
  -7  15   2        7.54        5.84      8.76 o 
  -6  15   2       42.77       49.78     10.87 o 
  -5  15   2       26.30       16.30     10.36 o 
  -4  15   2       11.09       10.01      5.90 o 
  -3  15   2      102.75       89.01      7.71 o 
  -2  15   2        8.69        7.50      5.72 o 
  -1  15   2        0.49        0.48      5.54 o 
   0  15   2       28.27       40.84      6.45 o 
   1  15   2       22.49       18.80      5.41 o 
   2  15   2      121.19      121.55      6.74 o 
   3  15   2       97.12      110.97     10.34 o 
   4  15   2      627.93      648.20     15.17 o 
   5  15   2       51.05       63.61     10.23 o 
   6  15   2      383.03      438.51     14.68 o 
   7  15   2        0.36        4.59     10.46 o 
   8  15   2      137.59      136.90     12.18 o 
   9  15   2       10.54        7.45      5.45 o 
  -9  16   2        9.90        2.62      9.26 o 
  -8  16   2      112.94       90.12     12.57 o 
  -7  16   2        0.23       -2.05      9.03 o 
  -6  16   2       34.96       30.23      9.53 o 
  -5  16   2        5.27        5.24      9.19 o 
  -4  16   2        4.41        2.07      5.34 o 
  -3  16   2       19.49       20.46      6.14 o 
  -2  16   2        4.85       -0.60      5.89 o 
  -1  16   2       19.02       19.37      6.22 o 
   0  16   2       67.45       72.92      6.74 o 
   1  16   2        0.04        2.72      5.52 o 
   2  16   2      125.67      142.41      7.19 o 
   3  16   2        1.85       11.24      8.79 o 
   4  16   2       18.13       27.79     10.27 o 
   5  16   2       14.75       28.12      9.83 o 
   6  16   2       40.88       51.03     11.19 o 
   7  16   2        8.79       19.48     10.41 o 
   8  16   2       81.72      104.87     12.02 o 
  -8  17   2        0.95      -11.63     11.95 o 
  -7  17   2        0.00      -10.92     10.92 o 
  -6  17   2        1.39       -2.51     10.38 o 
  -5  17   2        7.05        8.94     10.30 o 
  -4  17   2        2.90       -9.69     10.63 o 
  -3  17   2        0.06       -0.45      5.66 o 
  -2  17   2        7.49       16.24      7.03 o 
  -1  17   2       17.53       24.05      6.39 o 
   0  17   2        0.10        8.85      6.08 o 
   1  17   2       24.66       28.38      6.23 o 
   2  17   2       31.64       52.69      6.86 o 
   3  17   2       80.94       79.07     11.29 o 
   4  17   2       36.19       46.92     11.06 o 
   5  17   2       29.80       26.14      9.36 o 
   6  17   2       57.37       71.70     11.77 o 
   7  17   2        0.64        7.36      9.56 o 
  -6  18   2        4.49        3.73     11.20 o 
  -5  18   2       18.12       12.50     10.07 o 
  -4  18   2        0.01       -4.82      9.73 o 
  -3  18   2       16.31       22.31      6.53 o 
  -2  18   2       10.11        8.27      6.87 o 
  -1  18   2       16.01       24.55      6.88 o 
   0  18   2       34.92       34.50      6.68 o 
   1  18   2       39.09       58.57      6.65 o 
   2  18   2       36.23       27.83      9.22 o 
   3  18   2       36.21       34.68     10.23 o 
   4  18   2        0.03        7.99      9.52 o 
   5  18   2       34.75       39.33      9.89 o 
   6  18   2        3.73        2.79     11.57 o 
  -5  19   2       16.39       13.80     11.81 o 
  -4  19   2        1.67       -0.08      9.60 o 
  -3  19   2        0.94        5.73      6.91 o 
  -2  19   2        1.21       10.94      7.16 o 
  -1  19   2        6.35       23.47      7.35 o 
   0  19   2        0.08       11.06      7.16 o 
   1  19   2        6.62       18.32      6.24 o 
   2  19   2        8.70       21.83     11.60 o 
   3  19   2       45.97       51.73     11.84 o 
   4  19   2       24.86       31.98     10.92 o 
  -2  20   2       39.69       45.10      7.92 o 
  -1  20   2        1.89       16.48     11.76 o 
   0  20   2      107.45      123.89     17.04 o 
   1  20   2       32.27       62.97     13.91 o 
   2  20   2       66.46       85.10     11.72 o 
 -13   0   3       24.54       27.35      9.51 o 
 -11   0   3       19.43       13.57      9.01 o 
  -9   0   3      939.17      849.22     14.94 o 
  -7   0   3      381.29      372.33      9.28 o 
  -5   0   3      133.53      190.37      7.40 o 
  -3   0   3       66.66       49.85      2.86 o 
  -1   0   3     4881.30     5111.22     18.34 o 
   1   0   3      971.83      873.45      6.77 o 
   3   0   3    10900.16    11217.65     28.66 o 
   5   0   3     2414.31     2389.07     20.31 o 
   7   0   3      391.80      412.92      8.59 o 
   9   0   3      124.24      143.39      6.37 o 
  11   0   3      954.34      995.36     16.41 o 
  13   0   3       98.49      108.04      9.95 o 
 -14   1   3       10.79        9.86      6.70 o 
 -13   1   3      143.24      143.45      7.06 o 
 -12   1   3       51.87       49.64      6.33 o 
 -11   1   3      572.90      571.41     10.45 o 
 -10   1   3       51.49       42.30      5.95 o 
  -9   1   3      200.98      182.53     10.18 o 
  -8   1   3       36.51       58.03      3.53 o 
  -7   1   3      699.19      754.47      7.06 o 
  -6   1   3        1.17        0.76      2.40 o 
  -5   1   3     1967.42     2078.29     11.47 o 
  -4   1   3       62.14       61.07      1.75 o 
  -3   1   3      259.17      231.85      3.34 o 
  -2   1   3       23.22       23.38      1.56 o 
  -1   1   3     1065.41     1253.32      6.39 o 
   0   1   3      469.29      516.59      8.47 o 
   1   1   3     5116.68     5258.16     17.30 o 
   2   1   3      387.48      331.70      3.37 o 
   3   1   3    17897.94    19024.98     41.19 o 
   4   1   3     1611.03     1680.35     11.55 o 
   5   1   3     5673.61     5608.67     19.58 o 
   6   1   3       27.87       20.46      2.51 o 
   7   1   3     2229.14     2135.28     15.24 o 
   8   1   3      110.14      114.39      4.16 o 
   9   1   3     1440.74     1472.24     12.12 o 
  10   1   3      136.42      147.85      5.15 o 
  11   1   3      219.78      233.00      6.15 o 
  12   1   3       12.34       15.14      4.78 o 
  13   1   3       41.14       50.35      6.63 o 
  14   1   3        0.04       -7.89      8.76 o 
 -14   2   3        2.89       -0.28      6.49 o 
 -13   2   3        4.13        6.49      6.39 o 
 -12   2   3        0.66       -2.71      6.16 o 
 -11   2   3       39.79       40.86      6.25 o 
 -10   2   3      192.82      182.42      7.15 o 
  -9   2   3      245.00      220.66      5.17 o 
  -8   2   3     1263.90     1154.64     27.86 o 
  -7   2   3      293.80      309.27      4.72 o 
  -6   2   3      231.58      208.87      3.93 o 
  -5   2   3      245.64      262.50      4.44 o 
  -4   2   3       69.25       50.59      2.10 o 
  -3   2   3       71.31       74.83      2.02 o 
  -2   2   3      658.07      608.72      7.02 o 
  -1   2   3      652.84      790.98      6.26 o 
   0   2   3       93.10       96.73      1.76 o 
   1   2   3    13990.67    15102.43     29.80 o 
   2   2   3     2744.78     2985.50     38.82 o 
   3   2   3     2883.62     2878.03      9.99 o 
   4   2   3      492.96      504.25      4.69 o 
   5   2   3        8.46       10.63      1.61 o 
   6   2   3       87.78       91.31      2.81 o 
   7   2   3     1307.32     1359.17     10.20 o 
   8   2   3      102.97      124.64      4.27 o 
   9   2   3        5.51       12.23      4.10 o 
  10   2   3      320.15      319.32      6.53 o 
  11   2   3      147.20      157.27      6.51 o 
  12   2   3       98.90      129.46      6.16 o 
  13   2   3       36.61       47.19      8.26 o 
  14   2   3       29.94       35.20      9.85 o 
 -14   3   3       58.70       61.39      6.87 o 
 -13   3   3       38.30       31.16      6.44 o 
 -12   3   3      444.19      431.68     13.07 o 
 -11   3   3      106.52      113.64     12.69 o 
 -10   3   3      907.58      908.41     19.61 o 
  -9   3   3       16.98       21.13      3.86 o 
  -8   3   3      372.99      372.72      5.82 o 
  -7   3   3      280.08      288.55      4.77 o 
  -6   3   3     1068.67     1162.68      9.12 o 
  -5   3   3     1551.14     1591.98      7.97 o 
  -4   3   3     1412.89     1323.65     10.52 o 
  -3   3   3        1.39        2.27      1.21 o 
  -2   3   3        6.88        8.01      1.05 o 
  -1   3   3     8181.74     8252.19     41.56 o 
   0   3   3      883.01      959.60      4.41 o 
   1   3   3     1159.84     1352.97      8.43 o 
   2   3   3     8193.08     8006.94     24.50 o 
   3   3   3       46.64       66.84      1.66 o 
   4   3   3     6674.07     6981.00     21.69 o 
   5   3   3        0.70        4.55      1.58 o 
   6   3   3     3637.27     3519.61     16.40 o 
   7   3   3       61.02       58.61      3.13 o 
   8   3   3     2241.75     2162.10     15.80 o 
   9   3   3      128.15      129.49      4.68 o 
  10   3   3      545.17      554.80     11.69 o 
  11   3   3       12.77       12.29      5.42 o 
  12   3   3      140.66      165.03      7.24 o 
  13   3   3       10.55       -1.38      9.78 o 
 -14   4   3        0.92        1.38      5.69 o 
 -13   4   3        1.38        7.06      6.09 o 
 -12   4   3        0.26        6.32      6.24 o 
 -11   4   3       12.25        4.51      6.01 o 
 -10   4   3       56.94       78.26      6.42 o 
  -9   4   3        0.26        0.86      4.02 o 
  -8   4   3      811.17      756.31      7.63 o 
  -7   4   3      243.13      238.12      7.94 o 
  -6   4   3       17.14       19.19      3.26 o 
  -5   4   3       14.38       15.15      2.30 o 
  -4   4   3       11.16       25.15      1.99 o 
  -3   4   3      196.79      171.54      2.53 o 
  -2   4   3      517.33      607.42     13.85 o 
  -1   4   3     1315.83     1398.55     18.58 o 
   0   4   3      833.25      777.90      8.71 o 
   1   4   3     3087.55     3221.00     12.83 o 
   2   4   3     6206.87     6545.44     26.86 o 
   3   4   3      737.15      729.38      3.48 o 
   4   4   3     1293.44     1294.82      6.08 o 
   5   4   3      916.34      924.97      4.81 o 
   6   4   3       17.64       18.34      2.00 o 
   7   4   3        3.89        0.60      2.61 o 
   8   4   3      327.49      327.58      6.08 o 
   9   4   3      112.01       97.22      4.34 o 
  10   4   3      479.99      474.65      8.80 o 
  11   4   3        0.04        3.19      5.43 o 
  12   4   3      209.02      226.80     11.02 o 
  13   4   3        7.05       11.05      8.44 o 
 -14   5   3       13.58        9.42      8.44 o 
 -13   5   3       63.07       66.38      6.89 o 
 -12   5   3      269.67      267.46      8.54 o 
 -11   5   3      194.52      169.72     11.71 o 
 -10   5   3      203.74      194.95     13.09 o 
  -9   5   3      893.35      866.66      8.77 o 
  -8   5   3      252.36      264.60      9.14 o 
  -7   5   3      130.15      153.73      5.21 o 
  -6   5   3     1332.45     1378.33     18.75 o 
  -5   5   3      680.12      624.56      7.59 o 
  -4   5   3     2186.46     2290.85     11.07 o 
  -3   5   3      411.89      424.57     22.75 o 
  -2   5   3     1467.44     1520.16     16.77 o 
  -1   5   3     1492.11     1635.27     17.20 o 
   0   5   3     1137.51     1252.11     11.55 o 
   1   5   3       81.89       81.72      2.75 o 
   2   5   3      410.39      433.03      4.16 o 
   3   5   3      303.84      252.68      2.04 o 
   4   5   3     1672.40     1688.55      7.00 o 
   5   5   3      341.33      319.06      3.12 o 
   6   5   3      136.94      127.29      2.64 o 
   7   5   3      463.19      480.25      5.19 o 
   8   5   3      371.36      347.71      7.02 o 
   9   5   3      126.34      140.22      5.97 o 
  10   5   3      216.48      206.80      9.99 o 
  11   5   3       80.06       66.75      9.67 o 
  12   5   3       33.39       39.17      9.93 o 
  13   5   3        0.05       -0.04      9.48 o 
 -14   6   3        0.05        0.91      9.90 o 
 -13   6   3        0.35        5.82      8.72 o 
 -12   6   3        0.33        8.20      9.12 o 
 -11   6   3        5.47        7.87      9.18 o 
 -10   6   3      192.85      173.71      5.85 o 
  -9   6   3      311.60      305.65      7.70 o 
  -8   6   3      722.85      672.77     14.58 o 
  -7   6   3      479.40      459.31      7.33 o 
  -6   6   3      106.95       84.76      6.00 o 
  -5   6   3       70.81       86.31      3.74 o 
  -4   6   3      310.35      303.81      6.85 o 
  -3   6   3     1016.48      991.76      7.58 o 
  -2   6   3     2431.88     2862.75     29.20 o 
  -1   6   3      405.61      444.41      7.72 o 
   0   6   3     2630.87     2872.58     14.46 o 
   1   6   3      119.08      141.95      2.18 o 
   2   6   3      138.93      125.85      2.03 o 
   3   6   3       38.96       30.89      1.40 o 
   4   6   3      530.49      466.15      2.80 o 
   5   6   3      153.83      119.13      3.06 o 
   6   6   3        1.73        5.07      2.46 o 
   7   6   3       25.20       23.42      3.02 o 
   8   6   3       10.04       16.17      6.72 o 
   9   6   3      342.07      305.89     10.98 o 
  10   6   3       24.29       29.77      7.92 o 
  11   6   3      351.88      377.53     13.11 o 
  12   6   3        5.79        3.99      7.81 o 
  13   6   3       76.89       71.96     10.30 o 
 -13   7   3       27.52       32.47      8.80 o 
 -12   7   3        9.60        8.49      9.57 o 
 -11   7   3      181.17      184.20     11.90 o 
 -10   7   3        9.57        9.47      5.80 o 
  -9   7   3      547.85      546.23     12.76 o 
  -8   7   3      248.78      238.63      9.33 o 
  -7   7   3       96.85       76.85      7.26 o 
  -6   7   3      375.89      373.82      9.55 o 
  -5   7   3      376.75      457.63      8.87 o 
  -4   7   3      614.60      589.85      6.46 o 
  -3   7   3     2749.20     2935.40     10.45 o 
  -2   7   3     2209.51     2296.94     14.33 o 
  -1   7   3      308.55      274.32      4.88 o 
   0   7   3     1216.48     1198.29      6.46 o 
   1   7   3     1233.64     1429.16      6.92 o 
   2   7   3       42.47       36.29      2.28 o 
   3   7   3      152.54      166.17      4.79 o 
   4   7   3        1.60        1.20      2.25 o 
   5   7   3      475.59      450.45      4.96 o 
   6   7   3       29.74       28.39      3.91 o 
   7   7   3      376.64      389.48     11.59 o 
   8   7   3        1.50       -5.24      6.75 o 
   9   7   3      269.25      309.73     11.31 o 
  10   7   3        0.12       -6.55      8.28 o 
  11   7   3      102.29       91.08      9.09 o 
  12   7   3       20.54       16.98      9.79 o 
  13   7   3        4.50       -0.99     10.26 o 
 -13   8   3        0.02       -2.41     10.11 o 
 -12   8   3        3.57       12.31      9.63 o 
 -11   8   3       12.19       18.90      9.58 o 
 -10   8   3       13.72       13.26      5.58 o 
  -9   8   3      556.83      558.59     13.43 o 
  -8   8   3        3.11        5.24      7.63 o 
  -7   8   3     1191.36     1171.61     16.34 o 
  -6   8   3      181.75      181.06      8.44 o 
  -5   8   3      250.32      258.23      5.46 o 
  -4   8   3        0.67        1.64      2.10 o 
  -3   8   3      786.86      790.65      8.40 o 
  -2   8   3      135.24      167.85      3.25 o 
  -1   8   3      141.19      154.00      3.16 o 
   0   8   3      404.63      506.30      8.60 o 
   1   8   3      316.63      278.38      4.92 o 
   2   8   3      862.65      834.94      5.89 o 
   3   8   3     1590.88     1423.34      7.81 o 
   4   8   3     1318.47     1319.69     10.36 o 
   5   8   3      132.31      148.73      5.00 o 
   6   8   3      299.98      275.88      6.10 o 
   7   8   3        9.35        9.42      4.75 o 
   8   8   3       58.00       54.52      7.64 o 
   9   8   3      102.70       96.95      9.49 o 
  10   8   3      259.99      256.86     11.79 o 
  11   8   3       97.14      121.41     10.05 o 
  12   8   3       82.28       94.50     10.93 o 
 -13   9   3       17.66       11.48      8.96 o 
 -12   9   3        4.39        6.00      7.90 o 
 -11   9   3       74.30       68.84      9.29 o 
 -10   9   3      171.77      176.36      9.90 o 
  -9   9   3       54.88       48.31      8.39 o 
  -8   9   3      683.97      690.44     14.36 o 
  -7   9   3      416.61      431.08     12.04 o 
  -6   9   3      326.73      320.12     13.40 o 
  -5   9   3      879.85      804.42      8.73 o 
  -4   9   3      529.17      541.19      7.23 o 
  -3   9   3      339.21      304.30      8.18 o 
  -2   9   3      375.04      395.71      6.42 o 
  -1   9   3      632.82      538.07      5.27 o 
   0   9   3       10.16        4.76      2.25 o 
   1   9   3      430.35      428.63      7.93 o 
   2   9   3      581.66      558.22      5.30 o 
   3   9   3      228.50      212.96      4.06 o 
   4   9   3      249.07      237.20      5.64 o 
   5   9   3        0.26        3.57      4.13 o 
   6   9   3      264.72      243.18      6.35 o 
   7   9   3      200.07      194.19     11.37 o 
   8   9   3       65.27       72.54      6.66 o 
   9   9   3       33.87       42.47      8.71 o 
  10   9   3       53.97       60.86      9.72 o 
  11   9   3       37.64       23.79      8.83 o 
  12   9   3       10.04       11.24      9.60 o 
 -12  10   3        1.14       -1.81     10.24 o 
 -11  10   3       20.35       24.54      9.56 o 
 -10  10   3       37.61       35.51      8.57 o 
  -9  10   3       45.06       41.43      7.94 o 
  -8  10   3      181.31      180.13     10.40 o 
  -7  10   3        7.96       -1.44      8.63 o 
  -6  10   3      941.80      850.83     23.48 o 
  -5  10   3        5.44        6.33      4.30 o 
  -4  10   3        4.57        2.97      4.04 o 
  -3  10   3      198.29      223.83     10.16 o 
  -2  10   3        7.53        7.57      3.64 o 
  -1  10   3      373.31      355.11      4.44 o 
   0  10   3      994.95      989.82      7.83 o 
   1  10   3        0.92        3.99      2.74 o 
   2  10   3      600.55      589.19     10.12 o 
   3  10   3     1499.26     1497.83      9.10 o 
   4  10   3        0.77       -2.45      4.13 o 
   5  10   3      359.72      338.33     12.64 o 
   6  10   3       25.08       24.69      4.93 o 
   7  10   3      337.12      328.25     10.49 o 
   8  10   3       29.00       32.33      5.70 o 
   9  10   3      133.78      129.43      9.44 o 
  10  10   3       86.15       98.60      9.97 o 
  11  10   3       31.35       25.36      8.35 o 
  12  10   3       20.79       34.22     10.02 o 
 -12  11   3        9.12       15.08     10.23 o 
 -11  11   3        1.00        2.35      5.28 o 
 -10  11   3       98.52      101.61      9.49 o 
  -9  11   3       89.14       88.83      8.72 o 
  -8  11   3       31.88       42.59      8.22 o 
  -7  11   3      294.64      310.28     12.40 o 
  -6  11   3      305.20      312.78     11.76 o 
  -5  11   3      839.60      837.04      9.85 o 
  -4  11   3      427.49      371.93      7.37 o 
  -3  11   3      920.47      948.25     10.03 o 
  -2  11   3      138.17      135.87      5.25 o 
  -1  11   3      971.34      982.62      9.86 o 
   0  11   3      341.92      336.66      6.56 o 
   1  11   3     1307.06     1285.14      8.19 o 
   2  11   3      242.70      243.50      6.55 o 
   3  11   3      509.44      476.66      9.06 o 
   4  11   3       27.61       31.30      4.75 o 
   5  11   3      499.10      466.96     15.67 o 
   6  11   3      384.47      366.58     14.57 o 
   7  11   3       42.46       48.94      6.59 o 
   8  11   3      189.49      238.73      7.57 o 
   9  11   3       70.23       77.69      8.95 o 
  10  11   3       98.12       97.61      9.03 o 
  11  11   3        7.04        4.50      7.93 o 
 -11  12   3        3.88       10.07      8.98 o 
 -10  12   3       51.90       70.90      9.76 o 
  -9  12   3       32.06       22.73      8.14 o 
  -8  12   3       83.13       94.31      9.70 o 
  -7  12   3        0.30       -4.11      9.36 o 
  -6  12   3       73.73       89.41      9.68 o 
  -5  12   3        6.45        0.48      5.08 o 
  -4  12   3        0.02       -0.28      5.01 o 
  -3  12   3        0.03        1.68      4.48 o 
  -2  12   3       13.74       10.88      4.77 o 
  -1  12   3       49.14       48.08      9.25 o 
   0  12   3      418.12      387.71     10.91 o 
   1  12   3      200.42      198.85     10.69 o 
   2  12   3     1041.60      940.70     38.24 o 
   3  12   3      107.57      111.57      4.20 o 
   4  12   3     1178.03     1151.08     25.21 o 
   5  12   3        2.36        2.43      8.24 o 
   6  12   3      795.08      768.72     24.68 o 
   7  12   3        0.28        2.43      5.70 o 
   8  12   3      203.67      234.04      7.66 o 
   9  12   3        3.91        6.40      8.87 o 
  10  12   3        0.01       -2.97      9.20 o 
  11  12   3        6.12       19.27     10.19 o 
 -11  13   3        0.40       -3.71      9.06 o 
 -10  13   3        8.95       -5.55      8.17 o 
  -9  13   3       35.14       46.11      9.05 o 
  -8  13   3       20.66        6.76     10.02 o 
  -7  13   3       31.99       29.69      8.94 o 
  -6  13   3      417.05      438.16     13.88 o 
  -5  13   3       80.10       75.75      5.66 o 
  -4  13   3      873.45      897.75     10.97 o 
  -3  13   3        8.35       10.07      4.92 o 
  -2  13   3     1406.94     1360.17     12.80 o 
  -1  13   3      224.59      231.50     17.80 o 
   0  13   3      661.38      700.33      9.58 o 
   1  13   3        5.21       -3.15      8.30 o 
   2  13   3      237.29      225.14     13.48 o 
   3  13   3        7.01        5.60      7.77 o 
   4  13   3       42.48       38.99      8.22 o 
   5  13   3       91.19      100.25     11.06 o 
   6  13   3        6.80       14.77      9.94 o 
   7  13   3        5.79       13.40      8.88 o 
   8  13   3       44.23       38.48      7.02 o 
   9  13   3       21.55       31.58      6.58 o 
  10  13   3        3.74       -0.83      8.74 o 
 -10  14   3       51.16       63.10     11.07 o 
  -9  14   3       22.18       25.06     10.20 o 
  -8  14   3      113.88      101.68     10.34 o 
  -7  14   3      138.80      121.33     11.51 o 
  -6  14   3       63.88       40.83     10.52 o 
  -5  14   3        0.04       -5.54      5.54 o 
  -4  14   3        1.58       -4.20      5.92 o 
  -3  14   3      144.46      122.46      6.56 o 
  -2  14   3       93.22       96.15      6.34 o 
  -1  14   3      526.88      458.78      9.02 o 
   0  14   3       17.77       19.86      7.59 o 
   1  14   3      553.97      566.61      9.21 o 
   2  14   3        1.28        0.78      5.05 o 
   3  14   3      103.96       68.34      9.63 o 
   4  14   3       62.34       66.43      9.48 o 
   5  14   3      118.07      131.15     10.14 o 
   6  14   3       22.23       48.22      9.95 o 
   7  14   3       33.58       35.67      6.15 o 
   8  14   3       18.49       17.69      6.27 o 
   9  14   3        1.67        6.32      6.38 o 
  10  14   3        7.23        3.43      9.83 o 
  -9  15   3       33.01       40.21     10.45 o 
  -8  15   3       27.94       24.36     10.43 o 
  -7  15   3        3.12       -0.73     10.63 o 
  -6  15   3      190.44      201.97     12.48 o 
  -5  15   3      163.28      154.91     11.94 o 
  -4  15   3      171.44      164.56     14.49 o 
  -3  15   3      408.28      404.16      8.91 o 
  -2  15   3       37.08       26.70      5.97 o 
  -1  15   3      381.81      379.73     15.04 o 
   0  15   3        7.73        3.33      5.53 o 
   1  15   3      284.15      305.61      8.27 o 
   2  15   3      199.62      200.25      9.29 o 
   3  15   3       23.55       24.21      8.66 o 
   4  15   3      102.74      118.01     10.91 o 
   5  15   3       53.91       74.10     10.73 o 
   6  15   3       41.60       59.42     10.62 o 
   7  15   3       55.34       68.53     11.11 o 
   8  15   3        0.23       10.63      9.93 o 
   9  15   3       99.65       89.81     10.76 o 
  -9  16   3       66.11       78.28     10.57 o 
  -8  16   3        1.65      -11.31     11.31 o 
  -7  16   3      122.50      120.17     12.72 o 
  -6  16   3       12.19        2.66     11.07 o 
  -5  16   3       55.72       62.09     11.09 o 
  -4  16   3        5.16        0.82      5.46 o 
  -3  16   3        1.35       -0.74      6.23 o 
  -2  16   3        2.69       -2.08      5.86 o 
  -1  16   3       32.81       22.12      5.84 o 
   0  16   3        5.71        1.88      6.29 o 
   1  16   3      358.86      362.69     11.64 o 
   2  16   3        2.35        4.67      5.76 o 
   3  16   3      267.66      262.87     12.85 o 
   4  16   3       70.29       70.82      9.52 o 
   5  16   3      176.31      194.59     12.10 o 
   6  16   3       18.29       24.76     10.58 o 
   7  16   3       40.14       39.82     11.52 o 
   8  16   3        3.55        6.67     11.32 o 
  -8  17   3        2.04        0.07     11.43 o 
  -7  17   3       85.05       86.48     12.51 o 
  -6  17   3        2.63        7.26     10.72 o 
  -5  17   3      389.12      393.43     14.21 o 
  -4  17   3        4.14        0.52      6.93 o 
  -3  17   3      357.56      377.95      9.12 o 
  -2  17   3        0.87       -4.34      5.82 o 
  -1  17   3      105.71      122.60      7.12 o 
   0  17   3       19.00       20.38      6.28 o 
   1  17   3      178.16      200.01      9.72 o 
   2  17   3        6.27       10.78      9.52 o 
   3  17   3       64.53       69.02     10.42 o 
   4  17   3       17.71       25.38     10.43 o 
   5  17   3        0.03        8.94      8.31 o 
   6  17   3        6.86        3.62     11.15 o 
   7  17   3        0.11        0.19     11.26 o 
  -6  18   3       45.43       53.80      9.63 o 
  -5  18   3        0.71       -4.02     10.81 o 
  -4  18   3       18.22       13.55      6.41 o 
  -3  18   3       48.39       42.15      7.47 o 
  -2  18   3       32.97       36.60      7.12 o 
  -1  18   3       74.02       68.57     12.08 o 
   0  18   3       36.74       34.79      6.72 o 
   1  18   3       93.16      102.90      7.52 o 
   2  18   3       52.42       59.74     10.00 o 
   3  18   3      130.85      127.23     11.12 o 
   4  18   3        7.00       13.99      8.92 o 
   5  18   3      111.72      128.98     12.52 o 
   6  18   3        4.87        8.70     10.73 o 
  -4  19   3      109.68       85.68     12.32 o 
  -3  19   3        2.44       -4.74      6.89 o 
  -2  19   3      249.20      270.07     11.74 o 
  -1  19   3        8.87       17.18      7.26 o 
   0  19   3      160.39      175.34     11.34 o 
   1  19   3        5.62        6.49     11.91 o 
   2  19   3       59.25       93.94     12.25 o 
   3  19   3        5.83       19.94     11.85 o 
   4  19   3        3.29       19.06     11.74 o 
  -1  20   3        8.53        6.67      7.39 o 
   0  20   3      164.14      198.48     11.20 o 
   1  20   3        4.77       23.04     11.18 o 
 -14   0   4        0.45        4.41      8.82 o 
 -12   0   4      121.17      116.97      9.77 o 
 -10   0   4      173.49      167.06     10.36 o 
  -8   0   4      508.18      479.21     11.43 o 
  -6   0   4      578.98      539.82     10.35 o 
  -4   0   4      982.85      995.07     11.19 o 
  -2   0   4      658.47      607.52      7.91 o 
   0   0   4     3509.88     3478.33     15.81 o 
   2   0   4     2244.40     2248.28     12.74 o 
   4   0   4     1046.71     1093.50      9.97 o 
   6   0   4      705.28      677.47     10.02 o 
   8   0   4     1509.87     1429.95     15.81 o 
  10   0   4      973.12      987.13     15.51 o 
  12   0   4        0.13        6.38      8.49 o 
 -14   1   4        0.01        1.71      7.05 o 
 -13   1   4       17.09       14.43      5.78 o 
 -12   1   4       79.20       72.65      6.77 o 
 -11   1   4       39.90       30.18      6.28 o 
 -10   1   4      129.26      138.07      6.78 o 
  -9   1   4       13.37       13.68      5.28 o 
  -8   1   4       23.88       29.19      3.67 o 
  -7   1   4      204.87      255.03      4.68 o 
  -6   1   4      351.17      331.18      4.70 o 
  -5   1   4     2128.24     2291.26     42.41 o 
  -4   1   4     1077.91     1125.59     22.61 o 
  -3   1   4     1142.68     1246.50     13.61 o 
  -2   1   4       59.05       87.55      2.20 o 
  -1   1   4        7.84        9.40      6.53 o 
   0   1   4    27710.55    30354.48     36.68 o 
   1   1   4      380.67      404.15      8.90 o 
   2   1   4        5.06       15.37      2.02 o 
   3   1   4      388.24      379.91      4.40 o 
   4   1   4      768.17      757.89      4.64 o 
   5   1   4      170.75      208.93      4.72 o 
   6   1   4        2.41        2.14      3.11 o 
   7   1   4      138.57      133.52      4.75 o 
   8   1   4      629.25      601.54      8.66 o 
   9   1   4      118.71      104.32      5.86 o 
  10   1   4        0.39        4.91      5.08 o 
  11   1   4       59.11       42.43      6.13 o 
  12   1   4        0.75        3.91      5.33 o 
  13   1   4       31.15       23.78      5.92 o 
 -14   2   4       16.90       22.40      6.77 o 
 -13   2   4        0.06        1.04      6.48 o 
 -12   2   4       42.09       48.97      6.88 o 
 -11   2   4       50.93       43.69      6.66 o 
 -10   2   4       19.06        3.70      6.98 o 
  -9   2   4        2.24       -3.98      3.98 o 
  -8   2   4     1320.09     1381.25      9.79 o 
  -7   2   4      386.90      375.83      5.35 o 
  -6   2   4      527.61      510.27      5.49 o 
  -5   2   4      487.51      419.62      4.72 o 
  -4   2   4     1935.22     1936.63     11.50 o 
  -3   2   4      146.61      110.43      2.11 o 
  -2   2   4      472.40      470.40      3.24 o 
  -1   2   4      376.08      396.08      5.67 o 
   0   2   4      990.30     1097.55      9.13 o 
   1   2   4       10.53       11.53      1.74 o 
   2   2   4      215.61      275.68      4.42 o 
   3   2   4     1306.03     1297.79     12.26 o 
   4   2   4     1266.91     1252.48      7.85 o 
   5   2   4       14.53       22.26      1.60 o 
   6   2   4      312.04      293.35      4.06 o 
   7   2   4     1584.79     1559.84      8.69 o 
   8   2   4      386.81      354.94      5.39 o 
   9   2   4      693.05      623.96      6.97 o 
  10   2   4       41.94       39.90      4.05 o 
  11   2   4       43.94       34.99      4.35 o 
  12   2   4      105.63      108.38      6.63 o 
  13   2   4       10.71       14.47      8.94 o 
 -14   3   4       24.23       29.38      6.90 o 
 -13   3   4       20.35       22.86      6.38 o 
 -12   3   4        0.02        0.49      6.00 o 
 -11   3   4       29.52       27.22      6.13 o 
 -10   3   4        2.60        1.25      5.38 o 
  -9   3   4       45.68       47.39      4.48 o 
  -8   3   4       95.58       98.41      4.39 o 
  -7   3   4       22.28       27.92      3.89 o 
  -6   3   4       96.66      114.78      3.43 o 
  -5   3   4      148.63      204.42      5.66 o 
  -4   3   4      154.71      116.87      2.45 o 
  -3   3   4     1233.08     1104.94      6.02 o 
  -2   3   4      347.65      282.49      2.57 o 
  -1   3   4     3473.40     3508.15     12.38 o 
   0   3   4       17.29       25.62      2.11 o 
   1   3   4     5499.34     5457.54     18.33 o 
   2   3   4     2838.15     3082.50      8.34 o 
   3   3   4     3120.49     3119.84     11.18 o 
   4   3   4      130.99      145.51      2.18 o 
   5   3   4       14.50       14.45      3.06 o 
   6   3   4      155.59      150.20      3.12 o 
   7   3   4       41.80       32.73      3.05 o 
   8   3   4      607.16      591.02      6.35 o 
   9   3   4      114.96      107.73      4.34 o 
  10   3   4        9.43        7.75      3.82 o 
  11   3   4       41.22       38.11      8.98 o 
  12   3   4       23.34       14.70      7.62 o 
  13   3   4       11.41       10.24      8.82 o 
 -14   4   4        1.43        8.55      6.08 o 
 -13   4   4        1.41        3.26      6.50 o 
 -12   4   4       57.33       66.24      9.68 o 
 -11   4   4       20.86       27.46      7.08 o 
 -10   4   4       22.31       23.18      4.50 o 
  -9   4   4      425.79      415.81      8.26 o 
  -8   4   4        2.95       -1.63      4.71 o 
  -7   4   4     1887.69     1996.31     29.18 o 
  -6   4   4       53.11       43.84      2.95 o 
  -5   4   4     1989.10     1984.22     10.04 o 
  -4   4   4       61.98       67.74      2.50 o 
  -3   4   4      900.76     1054.54     10.60 o 
  -2   4   4      859.60      869.08      5.94 o 
  -1   4   4     1228.48     1336.34     15.61 o 
   0   4   4       81.79       84.53      2.10 o 
   1   4   4       31.06       51.06      1.85 o 
   2   4   4      148.27      148.90      2.09 o 
   3   4   4     2411.17     2183.53      6.58 o 
   4   4   4      109.13      132.51      2.52 o 
   5   4   4       55.68       43.19      1.84 o 
   6   4   4      336.95      378.81      3.69 o 
   7   4   4      873.87      847.48      6.60 o 
   8   4   4       86.11       93.01      3.90 o 
   9   4   4      219.03      211.64      9.73 o 
  10   4   4        3.28       -0.52      7.80 o 
  11   4   4       62.30       69.55      9.11 o 
  12   4   4       34.09       30.43      9.18 o 
  13   4   4       23.05       11.74      8.03 o 
 -14   5   4        3.05        3.90      6.57 o 
 -13   5   4        1.27        6.29      6.68 o 
 -12   5   4        7.71        9.69      6.05 o 
 -11   5   4        0.20        7.20      6.39 o 
 -10   5   4        7.17       12.46      4.58 o 
  -9   5   4       76.65       69.94      5.02 o 
  -8   5   4        1.60       -0.30      4.76 o 
  -7   5   4       96.59      105.78      5.04 o 
  -6   5   4      238.29      265.34      4.46 o 
  -5   5   4      159.58      165.38      3.49 o 
  -4   5   4       86.80       79.49      4.89 o 
  -3   5   4     1417.30     1354.29     10.88 o 
  -2   5   4     1283.66     1195.15     10.73 o 
  -1   5   4     6802.63     6930.50     23.48 o 
   0   5   4     2034.33     1920.74      7.69 o 
   1   5   4     2130.88     2050.61      8.88 o 
   2   5   4     1343.24     1357.16      7.55 o 
   3   5   4     1345.89     1351.20     10.55 o 
   4   5   4      943.99      930.51      5.95 o 
   5   5   4       23.96       26.45      1.75 o 
   6   5   4     1071.40     1055.77      6.75 o 
   7   5   4      229.57      209.99      8.85 o 
   8   5   4      721.71      695.96     13.38 o 
   9   5   4       97.01       92.88      8.06 o 
  10   5   4        0.02       -1.40      7.02 o 
  11   5   4       27.02       20.93      7.75 o 
  12   5   4       15.52       12.68      9.46 o 
  13   5   4        0.01       -0.25      9.38 o 
 -13   6   4        3.99        9.19      9.04 o 
 -12   6   4       33.20       52.52      6.66 o 
 -11   6   4       75.88       63.97      6.91 o 
 -10   6   4        1.28       -2.48      4.67 o 
  -9   6   4        0.05       -1.41      5.11 o 
  -8   6   4      185.42      177.87      6.40 o 
  -7   6   4      881.64      910.16      9.75 o 
  -6   6   4      903.07      976.68      9.74 o 
  -5   6   4      852.14      826.49      9.10 o 
  -4   6   4      469.72      516.41      7.84 o 
  -3   6   4      288.78      427.40      5.75 o 
  -2   6   4     4358.54     4777.05     19.23 o 
  -1   6   4       82.40       78.59      2.89 o 
   0   6   4      152.14      218.17      2.75 o 
   1   6   4       20.14       21.02      1.60 o 
   2   6   4      294.20      331.10      3.20 o 
   3   6   4      154.59      140.02      1.77 o 
   4   6   4      232.21      213.83      3.09 o 
   5   6   4        1.05        0.02      3.08 o 
   6   6   4       41.40       30.97      3.85 o 
   7   6   4      573.05      539.10     11.23 o 
   8   6   4       63.77       61.70      7.54 o 
   9   6   4      222.64      195.16      9.98 o 
  10   6   4        0.01        0.73      8.08 o 
  11   6   4        2.83       -2.38      8.91 o 
  12   6   4        2.77       -1.44      7.32 o 
  13   6   4       13.07        9.55     10.01 o 
 -13   7   4       22.49       20.28      9.03 o 
 -12   7   4        4.77       12.28      9.86 o 
 -11   7   4       10.79       16.04     10.41 o 
 -10   7   4        1.71        5.37      5.66 o 
  -9   7   4       18.52        4.49      7.46 o 
  -8   7   4       42.85       44.38      8.22 o 
  -7   7   4      162.51      183.22      9.22 o 
  -6   7   4      522.56      561.42     18.38 o 
  -5   7   4      119.74      120.09      4.45 o 
  -4   7   4       86.38       69.50      3.72 o 
  -3   7   4      534.23      559.61      6.51 o 
  -2   7   4     1100.09     1266.08     17.32 o 
  -1   7   4      227.87      260.03      3.61 o 
   0   7   4     7849.67     7957.88     28.49 o 
   1   7   4     1071.89     1127.57      5.51 o 
   2   7   4     1294.36     1281.77     11.36 o 
   3   7   4       48.90       55.13      3.80 o 
   4   7   4      654.32      620.25      7.25 o 
   5   7   4      452.17      452.85      6.71 o 
   6   7   4       92.02       97.97      4.69 o 
   7   7   4      885.55      848.45      9.35 o 
   8   7   4        9.78        3.88      7.05 o 
   9   7   4      271.71      267.47     10.67 o 
  10   7   4       38.49       28.73      7.60 o 
  11   7   4       58.71       60.36      9.21 o 
  12   7   4        2.81       -1.44      9.67 o 
 -13   8   4       30.40       35.83     11.66 o 
 -12   8   4        4.29        9.72     10.38 o 
 -11   8   4       57.51       67.29     10.89 o 
 -10   8   4        0.76        0.66      8.44 o 
  -9   8   4       13.52        8.89      8.60 o 
  -8   8   4      132.41      122.71      9.40 o 
  -7   8   4       71.38       78.59      9.10 o 
  -6   8   4      577.54      567.30     12.45 o 
  -5   8   4        9.75       14.46      3.70 o 
  -4   8   4      828.14      816.30      8.17 o 
  -3   8   4        0.07        0.92      2.39 o 
  -2   8   4      239.58      237.12      4.88 o 
  -1   8   4       96.39      112.12      4.63 o 
   0   8   4      490.34      472.41      8.15 o 
   1   8   4        4.43        6.48      2.41 o 
   2   8   4      876.88      862.03      6.20 o 
   3   8   4      160.62      180.65      3.61 o 
   4   8   4      881.94      837.31      8.62 o 
   5   8   4       50.33       32.28      4.12 o 
   6   8   4      806.59      759.19      9.08 o 
   7   8   4       19.42       30.01      5.02 o 
   8   8   4      617.15      596.80     13.72 o 
   9   8   4       45.27       36.52      7.67 o 
  10   8   4       16.66       15.90      8.22 o 
  11   8   4        5.49       14.36      8.09 o 
  12   8   4       19.80       23.48      9.45 o 
 -13   9   4        7.17       10.36      8.64 o 
 -12   9   4       26.87       24.49      8.92 o 
 -11   9   4       14.60        3.76      6.01 o 
 -10   9   4       42.46       26.07      9.18 o 
  -9   9   4        3.78       -1.06      8.66 o 
  -8   9   4      401.54      392.18     12.42 o 
  -7   9   4      240.23      251.78     11.30 o 
  -6   9   4      206.60      207.89      6.72 o 
  -5   9   4      132.40      116.15     10.25 o 
  -4   9   4       41.29       33.43      4.05 o 
  -3   9   4      429.54      363.04      5.43 o 
  -2   9   4      683.71      612.07      5.71 o 
  -1   9   4       54.79       61.19      4.17 o 
   0   9   4     1115.71     1059.10      9.23 o 
   1   9   4     2277.00     2209.52      9.92 o 
   2   9   4      272.63      221.83      3.98 o 
   3   9   4     1113.24     1031.72     13.10 o 
   4   9   4        7.72        7.39      3.90 o 
   5   9   4      444.99      436.08     14.90 o 
   6   9   4      312.55      290.56      7.60 o 
   7   9   4      668.55      648.76     12.03 o 
   8   9   4      343.17      373.09     12.10 o 
   9   9   4       10.69        7.21      7.43 o 
  10   9   4      337.12      300.83     12.47 o 
  11   9   4        2.18       -1.18      8.97 o 
  12   9   4       36.52       35.75      8.73 o 
 -12  10   4       35.30       39.19     10.98 o 
 -11  10   4        0.34        4.13      6.67 o 
 -10  10   4        0.51       -0.79      8.74 o 
  -9  10   4       40.27       43.55      8.48 o 
  -8  10   4      242.76      287.94     12.17 o 
  -7  10   4        0.04        1.75      8.00 o 
  -6  10   4      761.42      732.02      9.46 o 
  -5  10   4      110.16      139.01      5.79 o 
  -4  10   4     1173.01     1139.68     16.94 o 
  -3  10   4       49.02       37.48      4.31 o 
  -2  10   4      209.41      198.58     10.24 o 
  -1  10   4       16.91       17.60      3.86 o 
   0  10   4       58.71       61.47      3.22 o 
   1  10   4      552.96      530.50      7.27 o 
   2  10   4       50.87       48.65      3.81 o 
   3  10   4      896.95      816.11      8.80 o 
   4  10   4       10.62        4.88      4.46 o 
   5  10   4      353.09      356.02     15.72 o 
   6  10   4      141.66      131.91      6.12 o 
   7  10   4      539.73      548.83     17.68 o 
   8  10   4      179.58      165.23      9.10 o 
   9  10   4       23.47       18.03      7.89 o 
  10  10   4        0.20        1.85      8.36 o 
  11  10   4        3.27        3.73      9.12 o 
 -12  11   4       26.73       41.27     11.72 o 
 -11  11   4       29.16       32.42      8.74 o 
 -10  11   4        2.88        0.62      9.14 o 
  -9  11   4       39.75       45.04      9.87 o 
  -8  11   4       86.02       85.73      9.13 o 
  -7  11   4        0.62        7.87      8.85 o 
  -6  11   4       19.33       17.99      8.26 o 
  -5  11   4       30.41       26.67      5.18 o 
  -4  11   4      121.26      125.96      6.52 o 
  -3  11   4      404.20      389.78      7.31 o 
  -2  11   4        5.99        2.67      4.15 o 
  -1  11   4      631.95      643.11      8.38 o 
   0  11   4       11.98       11.78      5.47 o 
   1  11   4      465.02      470.82      7.11 o 
   2  11   4      112.94      117.11      4.55 o 
   3  11   4      227.36      224.48      6.07 o 
   4  11   4       85.84       72.12      5.21 o 
   5  11   4      293.75      268.17     11.83 o 
   6  11   4      153.57      142.09      6.17 o 
   7  11   4        2.71        2.96      5.26 o 
   8  11   4      146.19      169.51     15.91 o 
   9  11   4       95.66       89.89     10.07 o 
  10  11   4       63.23       62.15      8.81 o 
  11  11   4       89.95       88.70     10.32 o 
 -11  12   4        0.16        0.60      8.73 o 
 -10  12   4        4.27        5.82      8.47 o 
  -9  12   4        0.16        4.21      9.30 o 
  -8  12   4        4.79        7.37      8.05 o 
  -7  12   4       93.41       83.67      9.92 o 
  -6  12   4        9.05        2.07      5.35 o 
  -5  12   4      428.68      415.35      8.32 o 
  -4  12   4      157.76      164.75      6.27 o 
  -3  12   4      156.49      187.26      6.46 o 
  -2  12   4        3.11       -2.35      4.52 o 
  -1  12   4       22.26       25.40      4.65 o 
   0  12   4      102.78       95.50      5.53 o 
   1  12   4      414.05      364.93     16.52 o 
   2  12   4       54.37       45.71      4.62 o 
   3  12   4       42.64       53.27     11.28 o 
   4  12   4       60.29       51.15      5.28 o 
   5  12   4       71.30       51.73      5.47 o 
   6  12   4       32.30       29.54      6.35 o 
   7  12   4      169.40      176.23      7.07 o 
   8  12   4       16.26       28.80      5.94 o 
   9  12   4        5.31       22.62      9.52 o 
  10  12   4        0.01        2.09      8.26 o 
 -11  13   4       78.97       87.70     11.00 o 
 -10  13   4        4.36        7.45      9.43 o 
  -9  13   4       81.84       78.39     11.14 o 
  -8  13   4        8.18        9.41      8.96 o 
  -7  13   4       90.81      101.47      9.51 o 
  -6  13   4      116.32      104.49     10.08 o 
  -5  13   4      107.50      106.31      6.34 o 
  -4  13   4      140.73      123.88      6.48 o 
  -3  13   4        1.69       -0.65      5.02 o 
  -2  13   4       75.62       88.00      7.50 o 
  -1  13   4       40.92       40.54      5.69 o 
   0  13   4      393.11      376.46      7.91 o 
   1  13   4      267.48      244.52      6.89 o 
   2  13   4        0.11       -4.77      4.77 o 
   3  13   4       12.53        1.08      7.70 o 
   4  13   4        3.01        3.44      4.41 o 
   5  13   4       48.00       43.65      8.33 o 
   6  13   4       25.26       28.06      5.38 o 
   7  13   4      261.52      270.99      8.15 o 
   8  13   4       10.25       10.24     10.65 o 
   9  13   4      293.76      290.97     11.53 o 
  10  13   4        3.87       11.07     10.11 o 
 -10  14   4        2.08        9.31     11.08 o 
  -9  14   4       18.92       24.50      8.71 o 
  -8  14   4        0.88       -4.18      9.67 o 
  -7  14   4       34.25       52.23     10.65 o 
  -6  14   4        1.06      -10.25     10.25 o 
  -5  14   4      220.99      223.43      9.91 o 
  -4  14   4        0.99       -2.89      5.46 o 
  -3  14   4       49.10       40.26      6.07 o 
  -2  14   4       63.46       75.61      5.96 o 
  -1  14   4        4.51        1.87      5.66 o 
   0  14   4      111.02       92.42      6.13 o 
   1  14   4      133.15      105.77      6.12 o 
   2  14   4      234.58      210.50      6.89 o 
   3  14   4        0.25       -1.90      7.89 o 
   4  14   4      142.12      150.32     10.16 o 
   5  14   4       27.21       24.91      8.22 o 
   6  14   4       59.52       62.49      6.06 o 
   7  14   4      116.83      105.24     11.58 o 
   8  14   4        0.41        3.58      6.65 o 
   9  14   4        2.23       -6.16      9.72 o 
  -9  15   4       17.05       25.25     11.06 o 
  -8  15   4       30.44       38.27     10.35 o 
  -7  15   4       32.32       39.68      9.95 o 
  -6  15   4       42.37       39.22     10.06 o 
  -5  15   4       74.71       56.37      6.31 o 
  -4  15   4        4.77       -4.74      5.66 o 
  -3  15   4        6.93       -5.50      6.06 o 
  -2  15   4        0.68       -6.08      6.08 o 
  -1  15   4       22.07       16.33      6.07 o 
   0  15   4       31.11       32.43      5.73 o 
   1  15   4        6.52        4.73      5.35 o 
   2  15   4        6.12       -1.50      9.07 o 
   3  15   4      130.20      120.52     10.53 o 
   4  15   4      138.57      135.12     11.42 o 
   5  15   4       45.84       46.90     10.17 o 
   6  15   4      142.99      154.36     11.70 o 
   7  15   4       15.20       26.58      9.99 o 
   8  15   4      124.93      114.42     17.94 o 
  -8  16   4        3.59        1.92      8.32 o 
  -7  16   4        0.07       -6.53      8.65 o 
  -6  16   4       15.25       10.10      9.57 o 
  -5  16   4       31.81       18.29      6.63 o 
  -4  16   4       36.35       22.06      6.13 o 
  -3  16   4       22.84       15.80      5.97 o 
  -2  16   4       22.26        8.45      6.13 o 
  -1  16   4       18.17       14.06      5.84 o 
   0  16   4      270.45      247.55      8.27 o 
   1  16   4        0.03       -3.76      5.80 o 
   2  16   4      136.45      145.89     11.46 o 
   3  16   4       73.88       61.41     10.71 o 
   4  16   4       91.67      117.58     10.35 o 
   5  16   4        2.86       15.99      9.10 o 
   6  16   4       41.82       53.22     10.19 o 
   7  16   4       18.71       13.20     10.07 o 
   8  16   4        0.02        2.09      8.78 o 
  -7  17   4       13.58       15.16      8.79 o 
  -6  17   4       35.65       16.83     10.34 o 
  -5  17   4        0.29       -8.56     10.90 o 
  -4  17   4        2.67       -6.25      6.25 o 
  -3  17   4        4.21       -1.88      6.29 o 
  -2  17   4       53.35       53.93      6.45 o 
  -1  17   4       21.76       15.23      5.99 o 
   0  17   4       38.04       33.59      6.62 o 
   1  17   4        4.81        2.27      6.32 o 
   2  17   4        9.90        9.86      9.74 o 
   3  17   4        3.42        4.33      9.90 o 
   4  17   4       69.06       75.91     11.20 o 
   5  17   4       10.21       17.65      9.91 o 
   6  17   4       29.51       38.18      8.99 o 
  -6  18   4        7.42        4.43     11.69 o 
  -5  18   4        1.27       -7.39      9.79 o 
  -4  18   4       35.04       17.32      7.39 o 
  -3  18   4       24.39       15.84      6.63 o 
  -2  18   4        2.94       -1.43      6.22 o 
  -1  18   4        9.85        3.67      6.39 o 
   0  18   4       16.34       -0.12      6.70 o 
   1  18   4        6.82        3.50      6.07 o 
   2  18   4        1.60        9.41      8.81 o 
   3  18   4       71.43       64.43      9.85 o 
   4  18   4        1.59        7.60     10.42 o 
   5  18   4       21.01       31.03     11.42 o 
  -4  19   4        0.22       -3.54      8.34 o 
  -3  19   4        0.28       -7.17      7.17 o 
  -2  19   4        2.53        5.59      6.50 o 
  -1  19   4       10.33        7.27      7.40 o 
   0  19   4        0.30       -2.32      6.79 o 
   1  19   4        0.59        2.65      9.86 o 
   2  19   4        1.84       -0.36      9.89 o 
   3  19   4        5.73       12.81     10.46 o 
 -13   0   5       21.11       25.09      9.98 o 
 -11   0   5       64.82       56.76      9.37 o 
  -9   0   5       48.25       48.60      8.50 o 
  -7   0   5      148.57      154.43      7.68 o 
  -5   0   5       17.01        7.50      5.09 o 
  -3   0   5        9.02        3.51      4.10 o 
  -1   0   5      207.17      230.36      5.27 o 
   1   0   5     1055.67     1284.79     10.74 o 
   3   0   5     6947.56     7580.83     27.12 o 
   5   0   5      533.74      484.34      8.54 o 
   7   0   5      912.06      831.65     12.35 o 
   9   0   5       23.81       18.42      7.27 o 
  11   0   5       79.21       94.89      9.07 o 
  13   0   5       17.46       41.11      9.50 o 
 -14   1   5        5.85        9.93      7.04 o 
 -13   1   5       95.03      103.20      7.33 o 
 -12   1   5        3.98       -0.30      6.04 o 
 -11   1   5        0.09       -2.38      6.61 o 
 -10   1   5       23.67       21.45      5.73 o 
  -9   1   5      398.44      412.77      8.45 o 
  -8   1   5        1.05        1.07      4.61 o 
  -7   1   5      200.01      172.54      5.49 o 
  -6   1   5        3.02        3.54      2.56 o 
  -5   1   5      273.70      253.69      5.07 o 
  -4   1   5       73.75       57.31      2.40 o 
  -3   1   5     1992.37     2089.90     11.60 o 
  -2   1   5      333.17      323.93      4.82 o 
  -1   1   5     1029.27     1070.79     10.65 o 
   0   1   5      472.33      546.69     14.14 o 
   1   1   5     4101.78     4299.99     35.35 o 
   2   1   5      673.40      719.37      8.32 o 
   3   1   5      435.92      388.80      5.38 o 
   4   1   5      171.34      138.94      3.66 o 
   5   1   5      597.22      659.25      5.43 o 
   6   1   5      131.37      152.68      4.59 o 
   7   1   5      593.00      540.40      8.40 o 
   8   1   5       82.84       79.23      4.99 o 
   9   1   5      447.61      420.51      9.86 o 
  10   1   5      197.27      197.61      6.96 o 
  11   1   5      373.54      423.20      9.00 o 
  12   1   5       68.72       76.43      6.79 o 
  13   1   5      116.45      130.97     10.33 o 
 -14   2   5       15.70       11.37      7.07 o 
 -13   2   5        6.08       15.97      6.26 o 
 -12   2   5       36.87       29.62      6.61 o 
 -11   2   5        1.93       -1.38      6.30 o 
 -10   2   5        1.49       -0.18      5.87 o 
  -9   2   5       62.96       65.09      5.08 o 
  -8   2   5       88.41       95.48      5.61 o 
  -7   2   5        4.35       -0.33      3.67 o 
  -6   2   5       70.33       60.70      3.28 o 
  -5   2   5       79.36       76.17      2.71 o 
  -4   2   5       91.03       92.69      2.58 o 
  -3   2   5      456.20      512.73      4.11 o 
  -2   2   5      452.41      525.41      4.81 o 
  -1   2   5        1.94        0.80      1.93 o 
   0   2   5     1008.74     1027.27      8.41 o 
   1   2   5     2646.58     2572.46     29.21 o 
   2   2   5      827.40      807.18      7.94 o 
   3   2   5     6012.77     6757.88     18.12 o 
   4   2   5      745.90      766.13      5.13 o 
   5   2   5        0.07       -1.81      1.81 o 
   6   2   5      158.37      147.22      4.59 o 
   7   2   5      252.72      239.70      5.75 o 
   8   2   5      190.53      189.47      6.02 o 
   9   2   5       52.51       52.75      5.01 o 
  10   2   5       17.70       10.85      5.05 o 
  11   2   5        6.89       13.37      5.45 o 
  12   2   5        6.43       28.35     10.02 o 
  13   2   5        0.01        3.48      7.31 o 
 -14   3   5       25.08       35.80      7.36 o 
 -13   3   5       45.13       33.92      6.91 o 
 -12   3   5       67.49       81.19      6.75 o 
 -11   3   5        4.67        7.28      5.89 o 
 -10   3   5      317.83      288.85      6.32 o 
  -9   3   5       60.89       66.98      4.72 o 
  -8   3   5     1204.92     1257.20     11.73 o 
  -7   3   5        4.50        3.92      3.33 o 
  -6   3   5       14.98       10.94      2.99 o 
  -5   3   5      149.61      129.36      3.06 o 
  -4   3   5      444.69      416.24      4.03 o 
  -3   3   5      769.08      820.67      5.93 o 
  -2   3   5     1615.86     1687.74      6.35 o 
  -1   3   5        8.93       16.26      1.42 o 
   0   3   5     1007.77     1123.57      8.34 o 
   1   3   5      142.53      186.02      2.83 o 
   2   3   5      197.56      211.56      3.75 o 
   3   3   5      239.48      300.15      3.59 o 
   4   3   5       25.51       15.65      2.04 o 
   5   3   5       97.36       99.58      3.24 o 
   6   3   5      465.84      475.08      6.39 o 
   7   3   5        8.65       -2.53      4.04 o 
   8   3   5      441.67      408.11      7.26 o 
   9   3   5        8.87        5.68      4.69 o 
  10   3   5      435.10      434.05     11.90 o 
  11   3   5        0.03       -3.00      7.31 o 
  12   3   5      293.70      307.82     12.87 o 
  13   3   5        0.70        3.73      8.29 o 
 -14   4   5        3.20        9.97      7.62 o 
 -13   4   5       23.40       14.26      6.56 o 
 -12   4   5       20.36       30.04      6.20 o 
 -11   4   5       77.22       84.80      7.22 o 
 -10   4   5        9.47        9.43      4.74 o 
  -9   4   5      165.35      178.56      5.84 o 
  -8   4   5        5.24        9.61      4.95 o 
  -7   4   5      136.96      161.47      6.07 o 
  -6   4   5       38.16       24.95      3.00 o 
  -5   4   5      278.22      267.12      5.50 o 
  -4   4   5      138.56      154.15      2.88 o 
  -3   4   5       71.98       63.61      2.14 o 
  -2   4   5      315.56      291.00      2.91 o 
  -1   4   5     1176.01     1243.75      6.03 o 
   0   4   5       34.11       49.36      2.26 o 
   1   4   5     1289.10     1360.45      6.58 o 
   2   4   5     4791.46     4806.41     26.60 o 
   3   4   5       20.05       20.45      2.47 o 
   4   4   5     2320.60     2219.63     13.62 o 
   5   4   5      233.22      257.43      3.72 o 
   6   4   5      490.05      499.58      5.09 o 
   7   4   5        3.30       -3.95      3.95 o 
   8   4   5      311.85      341.70      9.92 o 
   9   4   5       24.39       24.35      7.76 o 
  10   4   5        4.70       13.34      7.51 o 
  11   4   5       60.12       47.92      8.65 o 
  12   4   5       23.21       50.85     10.10 o 
  13   4   5        0.17        2.80      7.69 o 
 -14   5   5       12.24       25.13      8.53 o 
 -13   5   5       11.99       20.47      6.67 o 
 -12   5   5       21.24       20.79      6.86 o 
 -11   5   5      345.41      362.64      9.48 o 
 -10   5   5       65.97       72.67      5.43 o 
  -9   5   5      304.19      285.27      7.83 o 
  -8   5   5       74.72       69.40      5.77 o 
  -7   5   5      422.07      393.90      6.09 o 
  -6   5   5      140.87      126.55      3.92 o 
  -5   5   5      136.93      129.59      3.49 o 
  -4   5   5       25.72       30.45      2.10 o 
  -3   5   5      688.27      734.87      7.22 o 
  -2   5   5      484.06      592.42      5.51 o 
  -1   5   5       19.22       21.99      2.34 o 
   0   5   5      357.82      398.46      4.80 o 
   1   5   5     2070.71     2224.73      8.49 o 
   2   5   5        4.31        0.60      1.60 o 
   3   5   5       68.79       67.04      1.92 o 
   4   5   5       77.66       82.11      2.62 o 
   5   5   5      124.70      113.56      2.94 o 
   6   5   5       33.61       22.02      2.63 o 
   7   5   5       77.59       71.80      7.28 o 
   8   5   5        2.34        3.23      7.50 o 
   9   5   5      296.16      324.79     11.10 o 
  10   5   5       79.34       81.25      9.27 o 
  11   5   5      181.83      193.75     11.39 o 
  12   5   5       62.41       71.66     10.27 o 
  13   5   5       39.73       35.16      9.52 o 
 -13   6   5        0.39        9.99      6.82 o 
 -12   6   5        5.35        7.24      7.09 o 
 -11   6   5       13.37       28.51      7.07 o 
 -10   6   5      354.92      383.51      7.59 o 
  -9   6   5        2.62        0.98      5.92 o 
  -8   6   5      264.31      274.90      7.55 o 
  -7   6   5       20.60       21.91      3.92 o 
  -6   6   5       31.45       23.84      3.39 o 
  -5   6   5       47.33       41.35      2.91 o 
  -4   6   5       86.62      120.75      3.49 o 
  -3   6   5      337.62      369.11      7.73 o 
  -2   6   5       48.79       50.04      2.69 o 
  -1   6   5     1837.76     2042.63     15.21 o 
   0   6   5     1660.78     1888.72      9.18 o 
   1   6   5        0.03        3.58      1.85 o 
   2   6   5      362.25      326.45      4.76 o 
   3   6   5       15.69       14.48      1.68 o 
   4   6   5       76.42       64.30      3.28 o 
   5   6   5      494.54      507.54      9.41 o 
   6   6   5       30.63       29.14      3.94 o 
   7   6   5       54.37       74.89      7.55 o 
   8   6   5       51.57       53.72      7.51 o 
   9   6   5        9.55       19.30      7.67 o 
  10   6   5       21.74       16.26      8.15 o 
  11   6   5        0.28        7.93      8.49 o 
  12   6   5        5.06        2.89      7.24 o 
 -13   7   5        4.91       15.07     11.24 o 
 -12   7   5        6.74       11.36     10.62 o 
 -11   7   5      155.13      163.53      6.30 o 
 -10   7   5       67.27       74.42      6.72 o 
  -9   7   5      230.55      233.56      8.65 o 
  -8   7   5       21.23        7.28      5.61 o 
  -7   7   5      207.92      222.16      5.50 o 
  -6   7   5      246.72      257.40      6.60 o 
  -5   7   5        2.94        3.52      3.97 o 
  -4   7   5      127.66      117.67      5.91 o 
  -3   7   5        5.99        2.57      3.21 o 
  -2   7   5        6.72        1.41      2.32 o 
  -1   7   5       97.54       80.20      2.78 o 
   0   7   5       61.80       53.60      3.27 o 
   1   7   5      706.75      801.06      4.94 o 
   2   7   5      315.35      273.35      5.11 o 
   3   7   5      242.83      280.11      6.05 o 
   4   7   5      690.80      585.77     15.72 o 
   5   7   5       29.04       23.50      4.07 o 
   6   7   5       46.68       38.49      4.59 o 
   7   7   5        1.41       -0.12      6.51 o 
   8   7   5      104.54      107.96      9.06 o 
   9   7   5      194.42      205.36     10.27 o 
  10   7   5       87.66       81.97      9.89 o 
  11   7   5      191.84      227.00     12.04 o 
  12   7   5        0.05       -0.78      9.89 o 
 -13   8   5        0.52        5.13     10.62 o 
 -12   8   5        2.81       14.49      9.01 o 
 -11   8   5       12.89       21.32      6.62 o 
 -10   8   5       94.93       97.10      9.31 o 
  -9   8   5       98.59       96.86     10.28 o 
  -8   8   5       49.87       40.24      8.42 o 
  -7   8   5      584.05      584.27     14.04 o 
  -6   8   5       51.08       43.66      5.24 o 
  -5   8   5      697.46      674.08      8.74 o 
  -4   8   5      309.61      338.76      6.33 o 
  -3   8   5      317.97      325.16      5.91 o 
  -2   8   5        0.18       -1.40      3.09 o 
  -1   8   5     1970.16     2257.82     15.41 o 
   0   8   5       81.78       53.05      2.31 o 
   1   8   5      259.15      253.62      4.23 o 
   2   8   5      522.05      565.67      5.69 o 
   3   8   5      177.58      170.49      3.72 o 
   4   8   5        1.43       -0.30      4.04 o 
   5   8   5      631.72      566.74      8.02 o 
   6   8   5       25.60       20.21      4.72 o 
   7   8   5       72.82       79.30      5.49 o 
   8   8   5       85.64       72.06      8.77 o 
   9   8   5        1.86        4.02      8.48 o 
  10   8   5        0.84        2.05      7.37 o 
  11   8   5       11.51        8.44      7.61 o 
  12   8   5       30.49       17.52      8.61 o 
 -12   9   5       34.04       33.42     11.61 o 
 -11   9   5       35.84       30.94      7.27 o 
 -10   9   5      193.00      190.68     10.95 o 
  -9   9   5        1.77        7.84      8.93 o 
  -8   9   5      245.34      215.26     11.15 o 
  -7   9   5       95.03      103.67     10.09 o 
  -6   9   5      139.43      139.50     10.09 o 
  -5   9   5      309.26      326.53     11.42 o 
  -4   9   5      235.66      236.56      5.83 o 
  -3   9   5       30.53       51.14      3.33 o 
  -2   9   5        8.31        7.89      2.83 o 
  -1   9   5        0.79        1.94      2.66 o 
   0   9   5       12.61       11.27      2.71 o 
   1   9   5      152.59      114.26      3.56 o 
   2   9   5      166.10      153.67      3.80 o 
   3   9   5      193.84      174.72      9.43 o 
   4   9   5      878.84      801.43      9.19 o 
   5   9   5       59.97       57.43      4.93 o 
   6   9   5       46.27       33.57      5.00 o 
   7   9   5       69.59       69.39      5.64 o 
   8   9   5      105.32      115.70      8.85 o 
   9   9   5        0.01        0.30      8.34 o 
  10   9   5      185.94      232.95     11.54 o 
  11   9   5       22.85       38.74      9.81 o 
 -12  10   5        0.11       -1.55      8.62 o 
 -11  10   5       17.45       20.61      9.79 o 
 -10  10   5      102.80       94.78      9.63 o 
  -9  10   5      141.22      195.47     11.76 o 
  -8  10   5       62.37       49.26      9.99 o 
  -7  10   5        8.00        5.29      8.66 o 
  -6  10   5      147.64      158.67      9.34 o 
  -5  10   5        6.73       10.03      5.02 o 
  -4  10   5        3.92        4.18      4.56 o 
  -3  10   5      207.49      211.68     10.48 o 
  -2  10   5      134.19      137.14      3.97 o 
  -1  10   5      602.61      631.67      9.56 o 
   0  10   5       21.30       27.59      2.96 o 
   1  10   5       44.19       34.95      4.01 o 
   2  10   5        0.62       -0.55      3.00 o 
   3  10   5       33.09       37.02      4.69 o 
   4  10   5      291.14      288.24      6.92 o 
   5  10   5      354.14      320.51      9.80 o 
   6  10   5       75.49       72.47      5.84 o 
   7  10   5       70.16       83.55      6.09 o 
   8  10   5        2.16        3.16      7.63 o 
   9  10   5       40.06       33.89      9.01 o 
  10  10   5       51.17       39.63      9.69 o 
  11  10   5       46.69       37.41     10.38 o 
 -12  11   5        4.37        5.50     10.12 o 
 -11  11   5        6.63        4.90      9.32 o 
 -10  11   5       70.82       80.13     10.85 o 
  -9  11   5       66.13       71.43      9.95 o 
  -8  11   5       10.08        9.17      8.32 o 
  -7  11   5      173.36      174.08     10.91 o 
  -6  11   5       81.46       66.79      6.59 o 
  -5  11   5      178.69      173.85      6.69 o 
  -4  11   5       39.50       28.28      5.21 o 
  -3  11   5      451.95      390.26     21.38 o 
  -2  11   5       14.44       18.51      4.63 o 
  -1  11   5      195.29      158.21     12.41 o 
   0  11   5      268.75      249.69      7.54 o 
   1  11   5      271.05      266.99      4.94 o 
   2  11   5     1277.49     1254.09      8.75 o 
   3  11   5     1000.43      950.36     10.24 o 
   4  11   5        0.03       -4.17      5.12 o 
   5  11   5      281.12      225.50      6.89 o 
   6  11   5        7.00        9.20      5.60 o 
   7  11   5      304.96      292.45     13.18 o 
   8  11   5       95.31      111.35      9.85 o 
   9  11   5      111.73      135.33     10.80 o 
  10  11   5      120.67      157.26     11.31 o 
  11  11   5       30.02       30.53     10.77 o 
 -11  12   5       13.05       15.63      9.11 o 
 -10  12   5        0.04        4.10     10.09 o 
  -9  12   5      110.70      138.26     10.64 o 
  -8  12   5      135.13      147.34     11.20 o 
  -7  12   5       74.21       63.66     10.06 o 
  -6  12   5       24.90       30.81      5.72 o 
  -5  12   5       34.96       46.75      5.66 o 
  -4  12   5        9.59       11.27      5.14 o 
  -3  12   5      199.04      183.98      8.69 o 
  -2  12   5       78.59       70.32      5.65 o 
  -1  12   5       11.58        6.67      4.66 o 
   0  12   5       39.99       36.82      4.84 o 
   1  12   5        0.08       -2.94      4.48 o 
   2  12   5       40.63       32.48      5.11 o 
   3  12   5       86.70       79.26      6.83 o 
   4  12   5      525.72      471.79      8.35 o 
   5  12   5       16.66       11.32      5.11 o 
   6  12   5       95.87       93.60      6.14 o 
   7  12   5        7.04       11.43      5.42 o 
   8  12   5       52.78       59.28      9.69 o 
   9  12   5       22.48       19.86      9.71 o 
  10  12   5       23.53       20.00      8.69 o 
 -10  13   5       22.47       31.33     11.13 o 
  -9  13   5        6.55        8.13      8.40 o 
  -8  13   5       13.97       22.01      8.91 o 
  -7  13   5        0.87       -0.23      8.64 o 
  -6  13   5      221.53      215.02      7.34 o 
  -5  13   5       13.24        8.12      5.42 o 
  -4  13   5      141.50      130.62      7.58 o 
  -3  13   5        7.73        2.57      5.73 o 
  -2  13   5      308.88      272.08      7.29 o 
  -1  13   5       28.68       16.64      5.27 o 
   0  13   5      510.37      494.57     11.37 o 
   1  13   5       57.35       32.88      5.21 o 
   2  13   5      528.76      516.35     13.49 o 
   3  13   5       15.46        5.37      7.76 o 
   4  13   5       25.97       23.29      5.17 o 
   5  13   5       38.62       32.69      5.30 o 
   6  13   5      257.72      256.86      8.12 o 
   7  13   5       59.73       64.31      6.40 o 
   8  13   5       78.40       76.54     12.81 o 
   9  13   5       31.51       51.33      9.49 o 
 -10  14   5       43.85       53.12     12.51 o 
  -9  14   5        0.05        3.85     10.38 o 
  -8  14   5      188.42      188.48     11.92 o 
  -7  14   5       61.98       64.07     10.57 o 
  -6  14   5      209.69      243.13     12.78 o 
  -5  14   5        1.27        1.67      5.47 o 
  -4  14   5      110.26      108.05      6.55 o 
  -3  14   5      113.65      101.04      7.31 o 
  -2  14   5      135.03      149.48     12.40 o 
  -1  14   5       61.88       36.58      5.66 o 
   0  14   5       79.58       85.36      6.37 o 
   1  14   5       19.18       11.41      5.58 o 
   2  14   5       12.27       -1.14      8.73 o 
   3  14   5       40.69       23.52      8.39 o 
   4  14   5       76.43       67.59      8.87 o 
   5  14   5        2.58       -3.45      7.90 o 
   6  14   5        8.10       16.24      5.57 o 
   7  14   5        1.83        9.20      5.37 o 
   8  14   5        5.51        6.50      6.55 o 
   9  14   5        2.24        6.50      9.03 o 
  -9  15   5       47.04       64.52     11.59 o 
  -8  15   5       15.20        9.62     10.45 o 
  -7  15   5        3.34        1.90      9.85 o 
  -6  15   5       42.27       55.55      9.35 o 
  -5  15   5        6.86        1.65      6.16 o 
  -4  15   5        2.33       -4.14      5.48 o 
  -3  15   5        7.61       11.20      5.37 o 
  -2  15   5        3.36       -5.42      5.84 o 
  -1  15   5      271.37      271.21      7.98 o 
   0  15   5       10.59        5.99      5.81 o 
   1  15   5      335.19      312.32      8.22 o 
   2  15   5      117.41      107.78     10.96 o 
   3  15   5       55.85       39.96      8.94 o 
   4  15   5       62.84       51.60     10.16 o 
   5  15   5       15.02       22.37     10.04 o 
   6  15   5       37.54       47.57      9.66 o 
   7  15   5        3.87       15.22      8.84 o 
   8  15   5        0.88        5.00      5.92 o 
  -8  16   5        0.71       -1.68     10.90 o 
  -7  16   5      102.62      102.02     12.51 o 
  -6  16   5       12.42        4.90      9.43 o 
  -5  16   5       49.37       47.80      6.91 o 
  -4  16   5        3.07       -4.14      5.48 o 
  -3  16   5       93.11       88.94      6.34 o 
  -2  16   5        4.28       -2.87      5.84 o 
  -1  16   5      169.87      179.22     15.89 o 
   0  16   5        8.35        1.42      6.34 o 
   1  16   5        4.46       -5.04      6.13 o 
   2  16   5        1.23       -2.63      9.91 o 
   3  16   5       53.09       48.33      9.67 o 
   4  16   5        7.16        9.53      9.98 o 
   5  16   5       63.09       56.49      9.86 o 
   6  16   5        1.84        8.42      9.20 o 
   7  16   5        0.93       12.34     10.59 o 
  -7  17   5       81.65       75.86     12.47 o 
  -6  17   5       11.91       -2.74     10.42 o 
  -5  17   5      113.01       88.80      7.61 o 
  -4  17   5        1.70       -6.37      6.37 o 
  -3  17   5       89.22       90.42     11.35 o 
  -2  17   5        0.03       -6.77      6.77 o 
  -1  17   5      132.09      140.65      7.37 o 
   0  17   5       22.69       17.99      6.81 o 
   1  17   5      222.73      235.24     13.33 o 
   2  17   5       19.09       15.59     10.50 o 
   3  17   5      122.18      138.17     12.28 o 
   4  17   5       13.25       10.32      8.90 o 
   5  17   5       21.53       34.72     10.64 o 
   6  17   5        0.42        8.63     10.96 o 
  -5  18   5        0.19       -5.39     11.26 o 
  -4  18   5        7.89        0.34      7.31 o 
  -3  18   5        0.18       -6.82      6.82 o 
  -2  18   5        2.10       -6.71      6.71 o 
  -1  18   5        9.70       -6.13      6.37 o 
   0  18   5        3.46       -5.94      6.25 o 
   1  18   5        9.74        4.34     10.99 o 
   2  18   5        7.46        4.88     11.07 o 
   3  18   5       37.05       38.23     11.55 o 
   4  18   5        9.76       11.58     10.24 o 
  -3  19   5        0.83      -11.03     11.03 o 
  -2  19   5      120.72       97.33      7.91 o 
  -1  19   5        0.12       -8.41     11.25 o 
   0  19   5      242.16      238.98      8.97 o 
   1  19   5        0.02        1.57     11.82 o 
   2  19   5      118.86      136.66     13.33 o 
 -14   0   6        0.01       -2.26     10.49 o 
 -12   0   6        0.05       -9.41      9.41 o 
 -10   0   6      372.68      372.65     13.35 o 
  -8   0   6      167.71      159.11      8.66 o 
  -6   0   6     1502.05     1735.46     12.85 o 
  -4   0   6        0.77        4.09      5.40 o 
  -2   0   6       68.07      112.59      6.00 o 
   0   0   6      963.07     1011.59     11.07 o 
   2   0   6     4514.38     4984.83     23.43 o 
   4   0   6       84.63      103.98      5.23 o 
   6   0   6        3.16       -0.24      5.00 o 
   8   0   6      284.50      266.93      9.25 o 
  10   0   6        4.22       -0.81      6.97 o 
  12   0   6        0.83        9.73      8.75 o 
 -14   1   6        8.30        0.12      6.80 o 
 -13   1   6        1.25        0.20      7.13 o 
 -12   1   6        2.17       -6.50      6.50 o 
 -11   1   6       12.86        5.42      6.40 o 
 -10   1   6       18.65       26.42      6.32 o 
  -9   1   6        3.85       -0.30      5.63 o 
  -8   1   6      143.11      118.11      5.96 o 
  -7   1   6       51.88       54.33      3.77 o 
  -6   1   6      156.75      160.72      4.51 o 
  -5   1   6     2998.85     3088.19     13.03 o 
  -4   1   6      288.28      282.41     15.58 o 
  -3   1   6     2867.26     3208.58     15.55 o 
  -2   1   6     3493.22     3604.60     45.49 o 
  -1   1   6     3478.32     3740.71     34.33 o 
   0   1   6     1351.52     1431.92      9.16 o 
   1   1   6      852.33      928.57      9.89 o 
   2   1   6     3601.45     3613.02     14.18 o 
   3   1   6       49.68       55.12      3.41 o 
   4   1   6       61.58       54.52      3.29 o 
   5   1   6      291.51      311.04      5.47 o 
   6   1   6      328.41      282.87     16.71 o 
   7   1   6       31.72       18.78      4.31 o 
   8   1   6      532.28      488.44      7.96 o 
   9   1   6       84.28       60.37      5.37 o 
  10   1   6       14.91        1.68      5.55 o 
  11   1   6       26.61       21.75      5.48 o 
  12   1   6        0.24        3.44      5.55 o 
  13   1   6        8.89       21.23      9.44 o 
 -14   2   6        1.40        3.24      6.51 o 
 -13   2   6        0.97        4.01      6.44 o 
 -12   2   6        0.34       -5.39      5.96 o 
 -11   2   6       58.11       65.94      6.59 o 
 -10   2   6      416.03      387.53     11.40 o 
  -9   2   6      132.82      144.71     12.81 o 
  -8   2   6      292.68      292.93      6.03 o 
  -7   2   6      702.52      682.66      8.22 o 
  -6   2   6     1154.02     1353.85     11.63 o 
  -5   2   6     1153.40     1247.03      7.41 o 
  -4   2   6      156.55      137.29      3.56 o 
  -3   2   6        0.74        1.59      1.83 o 
  -2   2   6       11.15       15.75      2.59 o 
  -1   2   6      138.20      166.49      4.14 o 
   0   2   6        4.12       -3.00      3.00 o 
   1   2   6     1174.50     1253.05     20.94 o 
   2   2   6      693.55      797.17      8.19 o 
   3   2   6      444.59      429.50      5.53 o 
   4   2   6       25.54       29.36      4.42 o 
   5   2   6       48.28       53.84      2.58 o 
   6   2   6      292.90      289.21      6.50 o 
   7   2   6       90.72       86.96      5.68 o 
   8   2   6      325.27      313.86      8.31 o 
   9   2   6       55.68       45.41      5.31 o 
  10   2   6       31.82       32.44      5.21 o 
  11   2   6        0.01        1.03      5.67 o 
  12   2   6       36.95       36.44      9.04 o 
  13   2   6       11.61       20.17      8.26 o 
 -14   3   6       13.04       18.83      7.30 o 
 -13   3   6       17.71       12.51      7.09 o 
 -12   3   6        1.82        4.61      6.69 o 
 -11   3   6       17.99       13.29      6.24 o 
 -10   3   6       49.04       63.01      5.44 o 
  -9   3   6       92.38       96.84      7.56 o 
  -8   3   6      276.26      246.17      6.94 o 
  -7   3   6        3.35       -0.16      3.68 o 
  -6   3   6       32.12       31.32      2.99 o 
  -5   3   6      174.44      166.31      3.58 o 
  -4   3   6      440.75      520.28      5.11 o 
  -3   3   6        3.21       -0.83      1.76 o 
  -2   3   6        4.02       11.38      1.68 o 
  -1   3   6     2252.43     2098.66      6.80 o 
   0   3   6      415.35      424.61      4.52 o 
   1   3   6     2995.55     2815.92     12.61 o 
   2   3   6      575.93      611.87      6.33 o 
   3   3   6      137.02      147.18      3.82 o 
   4   3   6      154.24      175.76      3.30 o 
   5   3   6       79.18       76.82      3.04 o 
   6   3   6      552.97      562.12      9.08 o 
   7   3   6       26.18       23.79      5.92 o 
   8   3   6      105.61       93.26      5.18 o 
   9   3   6       51.22       39.46      4.89 o 
  10   3   6       56.79       59.84      8.51 o 
  11   3   6        2.56       -0.55      8.95 o 
  12   3   6       23.18       21.50      9.53 o 
 -14   4   6        0.44        2.56      8.98 o 
 -13   4   6        2.25        2.17      7.08 o 
 -12   4   6       16.08        9.31      6.80 o 
 -11   4   6       97.69      107.81      7.68 o 
 -10   4   6       42.66       33.48      4.95 o 
  -9   4   6      613.75      572.88      9.83 o 
  -8   4   6       98.58       90.56      5.73 o 
  -7   4   6     1172.42     1179.62     14.00 o 
  -6   4   6        3.57        3.66      3.27 o 
  -5   4   6     1651.10     1706.03      8.52 o 
  -4   4   6      826.42      774.55      6.27 o 
  -3   4   6       81.69       85.40      2.51 o 
  -2   4   6      157.02      156.88      2.69 o 
  -1   4   6      258.96      237.56      2.47 o 
   0   4   6     1280.03     1276.84      7.29 o 
   1   4   6       60.47       63.67      2.75 o 
   2   4   6     1909.99     2047.27     12.33 o 
   3   4   6      150.93      138.30      3.14 o 
   4   4   6      131.16      138.66      3.27 o 
   5   4   6       11.15        8.40      3.56 o 
   6   4   6        2.01        6.27      3.59 o 
   7   4   6      140.42      130.04      5.79 o 
   8   4   6        3.82       -2.65      7.31 o 
   9   4   6       37.01       32.14      7.86 o 
  10   4   6        4.38        4.20      7.94 o 
  11   4   6       34.18       24.75      9.57 o 
  12   4   6        0.56        1.87      9.34 o 
 -13   5   6       33.02       45.91      7.68 o 
 -12   5   6        0.08       -6.21      6.22 o 
 -11   5   6        0.25        0.86      4.92 o 
 -10   5   6        0.48        0.76      5.11 o 
  -9   5   6      627.65      674.18     10.71 o 
  -8   5   6       48.39       57.13      5.33 o 
  -7   5   6      412.50      409.57      7.40 o 
  -6   5   6        0.02        0.33      3.51 o 
  -5   5   6        6.42       10.79      2.98 o 
  -4   5   6     1212.91     1278.75      8.57 o 
  -3   5   6       59.88       59.71      2.28 o 
  -2   5   6     1709.21     1801.27     13.31 o 
  -1   5   6     4083.70     4048.16     15.64 o 
   0   5   6       72.82       51.68      2.79 o 
   1   5   6     2110.27     2145.78     13.54 o 
   2   5   6     1144.48     1069.00      6.46 o 
   3   5   6      147.34      131.27      3.37 o 
   4   5   6       38.13       35.56      2.77 o 
   5   5   6       63.70       57.32      3.29 o 
   6   5   6      853.86      845.10     13.84 o 
   7   5   6        3.00       -6.63      7.04 o 
   8   5   6       68.69       44.33      8.05 o 
   9   5   6        9.38        4.11      7.93 o 
  10   5   6       27.22       17.48      7.88 o 
  11   5   6       16.08       17.88      9.24 o 
  12   5   6       12.22       10.36      9.28 o 
 -13   6   6        6.63       15.66      7.44 o 
 -12   6   6      116.84      123.68      7.16 o 
 -11   6   6       13.63       28.55      5.04 o 
 -10   6   6       30.57       47.12      5.35 o 
  -9   6   6       92.50      110.67      6.81 o 
  -8   6   6     1043.66     1140.87     12.74 o 
  -7   6   6       73.17       90.26      4.89 o 
  -6   6   6     1635.44     1709.60     22.22 o 
  -5   6   6      817.47      857.41      7.45 o 
  -4   6   6     1393.88     1456.26      7.52 o 
  -3   6   6        8.17        8.30      1.97 o 
  -2   6   6      236.86      271.41      4.38 o 
  -1   6   6      400.39      334.36      6.20 o 
   0   6   6       61.96       60.99      2.92 o 
   1   6   6      819.72      789.04      5.96 o 
   2   6   6        6.69       21.49      2.68 o 
   3   6   6      466.69      482.25      4.61 o 
   4   6   6       14.52        6.89      3.63 o 
   5   6   6       15.00        8.72      3.90 o 
   6   6   6       33.63       23.27      4.23 o 
   7   6   6      476.72      446.25     11.50 o 
   8   6   6       15.67        4.20      7.50 o 
   9   6   6      109.21      108.10      9.23 o 
  10   6   6        2.47       -5.95      7.81 o 
  11   6   6        1.51       -2.12      7.49 o 
  12   6   6       30.26       22.20      7.70 o 
 -13   7   6        7.08       10.78      9.32 o 
 -12   7   6       13.49       26.67      6.92 o 
 -11   7   6        0.55       -0.91      5.17 o 
 -10   7   6       42.49       48.01      6.44 o 
  -9   7   6      178.35      191.65      7.60 o 
  -8   7   6       41.70       32.14      4.77 o 
  -7   7   6        0.56        0.10      4.40 o 
  -6   7   6       23.97       20.34      4.15 o 
  -5   7   6      202.42      202.52      6.61 o 
  -4   7   6      634.89      639.18      8.54 o 
  -3   7   6      295.00      315.97      4.95 o 
  -2   7   6      988.08      942.75      7.17 o 
  -1   7   6       18.07       31.60      2.75 o 
   0   7   6     1243.56     1213.84      7.52 o 
   1   7   6      117.98      111.90      2.87 o 
   2   7   6     3209.95     3104.08     19.07 o 
   3   7   6        0.01        5.41      3.76 o 
   4   7   6       47.89       44.84      4.89 o 
   5   7   6      181.69      168.81      5.70 o 
   6   7   6      306.22      294.60     10.35 o 
   7   7   6       22.05       21.43      7.62 o 
   8   7   6        4.74       -1.87      7.31 o 
   9   7   6       18.24       19.83      7.84 o 
  10   7   6        0.75       -5.81      9.16 o 
  11   7   6       52.58       44.53      9.77 o 
  12   7   6        0.00       -2.59      9.58 o 
 -13   8   6       67.99       73.74     13.43 o 
 -12   8   6        0.81       -8.28     11.21 o 
 -11   8   6       69.57       79.59      7.70 o 
 -10   8   6       17.03       17.90      9.54 o 
  -9   8   6        6.83        9.93      8.25 o 
  -8   8   6      111.50      107.00     10.14 o 
  -7   8   6      449.65      422.65     13.59 o 
  -6   8   6      190.96      198.11      8.13 o 
  -5   8   6      290.54      266.94      7.13 o 
  -4   8   6      398.45      457.65     11.08 o 
  -3   8   6      312.71      340.63      8.54 o 
  -2   8   6      141.62      159.01      5.14 o 
  -1   8   6      382.97      369.13      8.03 o 
   0   8   6        7.72        9.93      2.85 o 
   1   8   6      146.02      158.72      3.92 o 
   2   8   6      123.40       99.66      3.63 o 
   3   8   6      426.97      430.48      7.10 o 
   4   8   6      461.40      440.35      7.44 o 
   5   8   6       10.26        7.68      4.56 o 
   6   8   6      516.88      479.64      8.08 o 
   7   8   6      347.15      312.60     11.17 o 
   8   8   6      361.02      361.83     12.19 o 
   9   8   6       54.48       40.66      8.79 o 
  10   8   6       60.09       46.93      8.72 o 
  11   8   6        5.22        5.15      8.08 o 
 -12   9   6        9.50       11.70      9.06 o 
 -11   9   6       12.63       14.61      9.86 o 
 -10   9   6       50.11       59.31     10.21 o 
  -9   9   6       40.04       37.91      8.88 o 
  -8   9   6      189.65      177.53     10.89 o 
  -7   9   6        1.18        0.62      8.49 o 
  -6   9   6      470.13      491.45     14.57 o 
  -5   9   6      522.55      491.44     13.82 o 
  -4   9   6        5.02        3.69      4.44 o 
  -3   9   6      337.42      345.89      6.88 o 
  -2   9   6      564.08      535.57     11.22 o 
  -1   9   6       90.92       88.10      5.94 o 
   0   9   6      522.65      492.87      5.84 o 
   1   9   6      428.68      402.90      5.52 o 
   2   9   6      906.49      874.47     12.21 o 
   3   9   6      294.22      275.83      6.49 o 
   4   9   6        1.07        2.73      4.44 o 
   5   9   6      755.32      751.70     16.91 o 
   6   9   6       16.04        4.39      4.94 o 
   7   9   6       65.82       49.86      7.81 o 
   8   9   6       25.13       25.73      9.02 o 
   9   9   6        3.07       -5.49      9.11 o 
  10   9   6      102.42       99.59      9.99 o 
  11   9   6       10.14        9.73      9.90 o 
 -12  10   6        8.51       10.21      8.13 o 
 -11  10   6       23.45       18.79      9.45 o 
 -10  10   6       22.71       23.55     10.52 o 
  -9  10   6       31.90       26.91      9.57 o 
  -8  10   6      138.34      134.26     10.77 o 
  -7  10   6      184.93      205.00     11.89 o 
  -6  10   6      174.45      181.00     11.77 o 
  -5  10   6       79.84       90.41     10.22 o 
  -4  10   6       74.31       71.05      5.49 o 
  -3  10   6      139.76      148.82      5.98 o 
  -2  10   6        3.90        6.47      3.27 o 
  -1  10   6      181.19      199.64      5.85 o 
   0  10   6      107.77      100.68      3.91 o 
   1  10   6       60.14       57.10      3.63 o 
   2  10   6       58.17       48.92      3.63 o 
   3  10   6       25.71       28.79      4.66 o 
   4  10   6       10.67        5.96      4.89 o 
   5  10   6      493.87      474.76     11.30 o 
   6  10   6      354.71      315.58     11.34 o 
   7  10   6       18.49       10.68      5.53 o 
   8  10   6      171.51      173.72     10.89 o 
   9  10   6       78.21       91.23      9.96 o 
  10  10   6       33.46       46.97     10.15 o 
  11  10   6        0.20       -9.55      9.55 o 
 -11  11   6        3.34       -0.83     10.41 o 
 -10  11   6       16.39       12.58      9.08 o 
  -9  11   6        0.28        2.29      9.78 o 
  -8  11   6       98.85      108.18     11.19 o 
  -7  11   6      118.23      126.84      6.57 o 
  -6  11   6       65.86       68.54      6.28 o 
  -5  11   6       32.90       30.28      5.46 o 
  -4  11   6       25.37       32.95      5.40 o 
  -3  11   6      117.08      119.86      5.80 o 
  -2  11   6        0.20       -0.73      4.39 o 
  -1  11   6      603.08      539.78      6.56 o 
   0  11   6      116.52       95.41      3.99 o 
   1  11   6      203.34      186.00      4.70 o 
   2  11   6        2.00        2.43      3.43 o 
   3  11   6        8.88        4.97      4.79 o 
   4  11   6       52.20       41.51      5.49 o 
   5  11   6       15.36        8.59      5.45 o 
   6  11   6        1.72        0.92      5.29 o 
   7  11   6       14.86       12.36      5.47 o 
   8  11   6       19.90        4.87      8.74 o 
   9  11   6       43.72       49.80      9.57 o 
  10  11   6       33.29       44.68     10.70 o 
 -11  12   6        6.23        4.56      9.15 o 
 -10  12   6       10.09        9.63     10.60 o 
  -9  12   6       25.77       35.55     10.84 o 
  -8  12   6        3.77        7.92     10.51 o 
  -7  12   6      113.61      116.78     11.30 o 
  -6  12   6       32.12       37.86      6.02 o 
  -5  12   6      160.03      153.64      6.76 o 
  -4  12   6        4.27       15.19      5.44 o 
  -3  12   6       30.31       33.77      5.55 o 
  -2  12   6        4.54        9.40      4.96 o 
  -1  12   6        0.34        0.08      4.95 o 
   0  12   6      152.91      151.16      9.07 o 
   1  12   6       28.66       31.65      3.81 o 
   2  12   6      179.65      148.40      8.56 o 
   3  12   6       24.87       21.93      4.66 o 
   4  12   6        1.94       -1.16      4.90 o 
   5  12   6      253.34      229.35     12.88 o 
   6  12   6       80.25       72.66      5.74 o 
   7  12   6       34.11       33.21      5.39 o 
   8  12   6        8.11       14.73      9.13 o 
   9  12   6       39.10       52.08      9.95 o 
  10  12   6        2.64        0.84     10.40 o 
 -10  13   6        0.05      -10.31     11.30 o 
  -9  13   6       47.04       57.78     11.79 o 
  -8  13   6        6.08        9.45     10.90 o 
  -7  13   6      289.17      290.45     13.80 o 
  -6  13   6       57.08       56.18      5.93 o 
  -5  13   6       45.06       51.88      6.26 o 
  -4  13   6      195.32      172.04      7.16 o 
  -3  13   6        0.26        1.93      5.08 o 
  -2  13   6      155.71      133.85      6.26 o 
  -1  13   6      121.40      103.16      6.08 o 
   0  13   6       67.68       67.25      5.52 o 
   1  13   6       44.68       35.17      5.30 o 
   2  13   6       84.09       66.82      8.55 o 
   3  13   6       34.98       25.31      7.29 o 
   4  13   6       25.51       19.15      5.36 o 
   5  13   6       13.54        9.46      5.23 o 
   6  13   6       12.04       13.87      6.00 o 
   7  13   6       64.89       76.66      6.58 o 
   8  13   6        3.54       19.55      9.66 o 
   9  13   6      193.18      242.05     13.34 o 
  -9  14   6        0.11       -0.05     11.22 o 
  -8  14   6        8.17       -3.51     10.80 o 
  -7  14   6       12.67       13.98      8.95 o 
  -6  14   6       36.13       46.47      6.81 o 
  -5  14   6       45.55       44.20      7.31 o 
  -4  14   6       41.16       46.88      5.59 o 
  -3  14   6        2.28        1.04      5.35 o 
  -2  14   6       73.37       73.80      6.25 o 
  -1  14   6       67.69       55.10      5.67 o 
   0  14   6       74.37       65.41      5.75 o 
   1  14   6       55.77       51.96      5.81 o 
   2  14   6        9.77       -6.09      9.38 o 
   3  14   6       84.21       48.41      9.55 o 
   4  14   6      124.18      121.13     10.33 o 
   5  14   6      204.58      192.87      7.64 o 
   6  14   6        8.39        8.17      8.70 o 
   7  14   6      110.88      116.79      7.55 o 
   8  14   6        9.02       10.23      7.77 o 
  -9  15   6       12.98       24.61      9.50 o 
  -8  15   6       34.13       30.62     10.09 o 
  -7  15   6       66.27       69.56     12.12 o 
  -6  15   6       85.57       81.96      6.68 o 
  -5  15   6       47.13       42.13      6.76 o 
  -4  15   6       26.11       20.25      6.28 o 
  -3  15   6        0.23       -2.35      6.04 o 
  -2  15   6       25.94       17.46      5.73 o 
  -1  15   6       37.94       31.18      6.13 o 
   0  15   6       67.20       51.53      8.72 o 
   1  15   6       31.14       25.67      9.47 o 
   2  15   6        5.84       -9.70      9.70 o 
   3  15   6       46.55       25.32      9.87 o 
   4  15   6       10.60        8.83      8.25 o 
   5  15   6       16.35       14.66      8.43 o 
   6  15   6       20.76       17.54      9.80 o 
   7  15   6        1.08        5.04      5.18 o 
  -8  16   6        5.19        8.48     11.23 o 
  -7  16   6        1.41        2.62      8.91 o 
  -6  16   6        8.61        3.93     11.34 o 
  -5  16   6        0.13        6.80      6.59 o 
  -4  16   6        0.00       -3.28      5.90 o 
  -3  16   6        8.52        4.39      6.04 o 
  -2  16   6       34.40       27.53      7.01 o 
  -1  16   6       30.24       18.16     13.34 o 
   0  16   6       66.64       62.81      7.16 o 
   1  16   6       12.40       -0.16     10.29 o 
   2  16   6       43.04       42.90      9.35 o 
   3  16   6        1.02       -3.03      9.57 o 
   4  16   6       93.92       96.10      9.69 o 
   5  16   6        1.65       -1.22      9.26 o 
   6  16   6       75.60       87.17     10.63 o 
  -6  17   6       43.27       44.10     12.07 o 
  -5  17   6        2.67       -6.57      6.57 o 
  -4  17   6        3.47       -5.26      5.67 o 
  -3  17   6        1.22       -6.21      6.21 o 
  -2  17   6       80.85       61.69      6.68 o 
  -1  17   6        6.04       -2.81      6.80 o 
   0  17   6       54.08       60.83     12.21 o 
   1  17   6        2.31        0.95      9.15 o 
   2  17   6        4.07        0.39      8.62 o 
   3  17   6        0.08       -4.25      9.85 o 
   4  17   6        4.37        8.01     10.36 o 
   5  17   6        2.05       -3.14     10.85 o 
  -5  18   6        0.02       -3.72      7.44 o 
  -4  18   6        6.38        1.98     11.79 o 
  -3  18   6        9.35       -1.77     10.51 o 
  -2  18   6        0.13       -6.84      9.48 o 
  -1  18   6       23.74       11.98      7.00 o 
   0  18   6        1.89       -6.21      7.06 o 
   1  18   6        3.27       -7.51      9.32 o 
   2  18   6        1.49       -7.75      8.38 o 
   3  18   6       16.11       16.98     10.34 o 
  -1  19   6        1.64       -6.03      7.18 o 
   0  19   6        2.75       -2.14     11.97 o 
 -13   0   7       76.29      103.15     11.26 o 
 -11   0   7      218.92      246.77     11.58 o 
  -9   0   7      646.22      648.44     14.93 o 
  -7   0   7      356.37      310.79      7.23 o 
  -5   0   7        8.96        4.53      6.31 o 
  -3   0   7      332.60      376.40      9.36 o 
  -1   0   7      116.98      155.74      6.59 o 
   1   0   7      261.86      230.39      6.73 o 
   3   0   7      571.48      525.90      9.25 o 
   5   0   7     1129.29     1135.13     13.74 o 
   7   0   7      485.85      461.43     10.45 o 
   9   0   7        4.34        5.86      6.90 o 
  11   0   7       23.50       24.50      8.10 o 
 -14   1   7        0.00        1.01      9.19 o 
 -13   1   7        3.59        6.96      6.92 o 
 -12   1   7        0.21        2.90      6.07 o 
 -11   1   7       27.85       33.69      6.49 o 
 -10   1   7       24.29       39.63      6.38 o 
  -9   1   7      897.42      958.48     15.91 o 
  -8   1   7       58.75       54.78      4.71 o 
  -7   1   7      131.81      160.29      5.95 o 
  -6   1   7       84.29       84.06      4.10 o 
  -5   1   7      710.47      778.12     11.54 o 
  -4   1   7      102.83      113.40      8.45 o 
  -3   1   7      395.26      434.54     11.30 o 
  -2   1   7       17.54       19.31      3.41 o 
  -1   1   7     1428.40     1393.56     10.31 o 
   0   1   7      944.23     1017.94     16.53 o 
   1   1   7      311.27      341.95     10.79 o 
   2   1   7     1744.94     1925.55     11.39 o 
   3   1   7     1049.23     1062.59      8.81 o 
   4   1   7      221.11      243.80      5.21 o 
   5   1   7        1.65        1.47      3.63 o 
   6   1   7       18.68       17.95      3.94 o 
   7   1   7       19.18       16.68      4.19 o 
   8   1   7       10.04        9.20      4.11 o 
   9   1   7       83.82       77.13     12.51 o 
  10   1   7      102.50       95.88     15.16 o 
  11   1   7      313.19      332.93     27.95 o 
  12   1   7       46.87       59.08      9.80 o 
 -13   2   7       34.50       28.42      6.84 o 
 -12   2   7      131.95      135.44     13.38 o 
 -11   2   7       75.27       77.38     11.39 o 
 -10   2   7      218.54      216.51      8.61 o 
  -9   2   7      384.44      389.26     20.60 o 
  -8   2   7      314.76      295.53      6.32 o 
  -7   2   7      119.82      103.84      5.86 o 
  -6   2   7       14.06       14.95      3.35 o 
  -5   2   7      124.44      119.61      6.97 o 
  -4   2   7       39.08       43.15      3.88 o 
  -3   2   7      456.12      509.74      7.24 o 
  -2   2   7       26.09       16.32      3.54 o 
  -1   2   7      130.95      123.35      4.34 o 
   0   2   7      763.60      747.05      7.59 o 
   1   2   7      484.56      509.65      6.42 o 
   2   2   7       16.31       12.24      4.47 o 
   3   2   7      835.31      856.25      8.08 o 
   4   2   7      489.25      534.26     10.97 o 
   5   2   7      367.03      360.17      7.85 o 
   6   2   7      377.60      384.34      6.60 o 
   7   2   7      206.22      195.05      5.80 o 
   8   2   7      107.89      102.46      5.49 o 
   9   2   7        1.98       -3.11      4.60 o 
  10   2   7      105.00      118.67     17.26 o 
  11   2   7      100.98       82.61      8.96 o 
  12   2   7       45.58       46.22      7.65 o 
 -13   3   7        0.00        1.29      6.33 o 
 -12   3   7        7.47       15.84      7.36 o 
 -11   3   7       58.66       55.06      6.66 o 
 -10   3   7      148.87      162.20      8.81 o 
  -9   3   7      520.40      507.89      8.19 o 
  -8   3   7      863.09      845.46     13.74 o 
  -7   3   7        2.41        3.75      3.84 o 
  -6   3   7      312.23      337.13      5.51 o 
  -5   3   7      121.80      135.59      3.63 o 
  -4   3   7      225.25      261.87      5.35 o 
  -3   3   7       10.48       14.06      2.14 o 
  -2   3   7     1618.34     1774.64     15.01 o 
  -1   3   7      382.00      404.43      7.50 o 
   0   3   7      182.92      196.31      4.64 o 
   1   3   7      429.02      495.02      7.11 o 
   2   3   7      137.11      158.04      4.41 o 
   3   3   7      686.37      655.83      7.41 o 
   4   3   7      325.36      279.24      5.49 o 
   5   3   7        8.59        8.14      2.66 o 
   6   3   7       13.63       15.57      3.98 o 
   7   3   7        0.27       -1.54      3.92 o 
   8   3   7       28.55       18.67      4.31 o 
   9   3   7        0.78       -1.14      6.87 o 
  10   3   7      205.86      244.75     11.19 o 
  11   3   7       11.49       11.30      8.23 o 
  12   3   7      125.34      147.48     10.86 o 
 -13   4   7       38.87       46.14      6.75 o 
 -12   4   7      102.32      106.31      7.20 o 
 -11   4   7      123.78      104.09      5.99 o 
 -10   4   7      276.01      282.09      7.28 o 
  -9   4   7      205.99      201.77      7.57 o 
  -8   4   7      729.72      718.35     10.53 o 
  -7   4   7       86.71       80.32      4.79 o 
  -6   4   7        0.02       -0.85      3.30 o 
  -5   4   7      715.77      764.28      7.17 o 
  -4   4   7        3.80        1.45      2.41 o 
  -3   4   7       39.68       49.14      2.28 o 
  -2   4   7        8.92        8.48      2.28 o 
  -1   4   7      319.28      299.02      4.93 o 
   0   4   7       23.48       28.18      2.63 o 
   1   4   7      174.97      196.84      9.06 o 
   2   4   7      796.68      852.91      8.01 o 
   3   4   7      261.60      287.42      5.55 o 
   4   4   7     1197.47     1234.59      9.80 o 
   5   4   7       44.38       41.02      3.02 o 
   6   4   7      909.35      820.45      8.86 o 
   7   4   7        5.01       11.03      3.95 o 
   8   4   7      101.98       86.89      7.94 o 
   9   4   7      269.35      259.63     10.40 o 
  10   4   7      104.09      108.93      9.36 o 
  11   4   7       65.64       51.84      9.16 o 
  12   4   7       46.54       59.51     10.16 o 
 -13   5   7        1.89        4.74      6.26 o 
 -12   5   7       13.06       19.28      6.99 o 
 -11   5   7       11.72        8.50      4.90 o 
 -10   5   7      289.79      291.91      7.22 o 
  -9   5   7        1.42        2.08      5.83 o 
  -8   5   7      717.66      678.30      8.66 o 
  -7   5   7      315.57      260.92      5.98 o 
  -6   5   7      115.75      128.76      4.82 o 
  -5   5   7        5.27        5.16      2.91 o 
  -4   5   7      411.06      403.75      4.62 o 
  -3   5   7      401.50      437.73      6.01 o 
  -2   5   7      409.17      442.73      5.98 o 
  -1   5   7        0.69       -0.50      2.73 o 
   0   5   7       77.42       81.41      3.65 o 
   1   5   7      117.34      118.65      4.27 o 
   2   5   7     2601.84     2601.90     14.69 o 
   3   5   7       79.08       81.64      5.18 o 
   4   5   7      920.56      896.82      6.99 o 
   5   5   7        0.03       -1.25      2.85 o 
   6   5   7       12.66        7.43      6.57 o 
   7   5   7       49.23       55.98      7.85 o 
   8   5   7        1.92       -0.41      6.90 o 
   9   5   7       67.38       82.57      8.32 o 
  10   5   7      143.52      152.66     10.22 o 
  11   5   7       34.78       36.43      9.02 o 
  12   5   7       43.26       43.21     10.07 o 
 -13   6   7       19.57       33.37      7.24 o 
 -12   6   7        0.14        2.54      6.54 o 
 -11   6   7       39.72       32.64      5.30 o 
 -10   6   7       40.73       48.63      6.51 o 
  -9   6   7       30.02       30.96      6.31 o 
  -8   6   7      206.76      221.27      6.40 o 
  -7   6   7        1.66        4.74      4.89 o 
  -6   6   7      776.13      794.96     10.90 o 
  -5   6   7      111.46      127.94      4.22 o 
  -4   6   7      463.21      462.01      6.42 o 
  -3   6   7      397.01      389.92      5.71 o 
  -2   6   7      728.28      704.36      8.29 o 
  -1   6   7        2.01       -1.10      2.87 o 
   0   6   7      507.23      576.10      5.84 o 
   1   6   7      380.29      391.41      4.93 o 
   2   6   7       79.18       82.75      4.22 o 
   3   6   7      412.83      363.35      7.30 o 
   4   6   7      165.19      159.88      5.39 o 
   5   6   7      466.23      447.79      7.43 o 
   6   6   7      115.63      107.49      7.80 o 
   7   6   7      134.62      161.92      8.86 o 
   8   6   7       49.38       42.63      8.14 o 
   9   6   7      335.74      343.82     11.82 o 
  10   6   7        7.28        7.75      8.72 o 
  11   6   7       31.22       30.52      7.84 o 
 -13   7   7        5.85       11.91      9.43 o 
 -12   7   7        8.12        4.98      5.89 o 
 -11   7   7       30.55       36.66      5.13 o 
 -10   7   7      102.93      111.38     16.69 o 
  -9   7   7      174.11      170.20      9.64 o 
  -8   7   7      181.71      184.42      6.11 o 
  -7   7   7      820.87      817.63      8.90 o 
  -6   7   7      200.63      187.77      5.94 o 
  -5   7   7      334.41      355.01      8.31 o 
  -4   7   7       35.92       35.99      4.09 o 
  -3   7   7      359.95      340.75      6.87 o 
  -2   7   7      237.24      211.13      4.57 o 
  -1   7   7       80.73       76.46      3.49 o 
   0   7   7      488.73      472.70      5.50 o 
   1   7   7      463.32      460.95      5.87 o 
   2   7   7      924.47      908.35      9.39 o 
   3   7   7      770.96      739.52      8.90 o 
   4   7   7      312.68      317.20      8.79 o 
   5   7   7       53.08       61.19      4.73 o 
   6   7   7       76.19       61.15      4.89 o 
   7   7   7        0.12        2.35      6.65 o 
   8   7   7       51.44       57.57      8.99 o 
   9   7   7       71.56       90.15     10.11 o 
  10   7   7        0.00       -6.40      9.00 o 
  11   7   7      104.70      106.69     10.89 o 
 -12   8   7        4.76        2.59      7.31 o 
 -11   8   7       77.51       70.65     10.23 o 
 -10   8   7        3.66       14.44      9.96 o 
  -9   8   7       69.25       89.25     10.83 o 
  -8   8   7       29.85       28.29      9.09 o 
  -7   8   7      142.44      142.40      7.31 o 
  -6   8   7       39.70       41.59      6.20 o 
  -5   8   7      259.01      240.96     17.03 o 
  -4   8   7       34.84       45.68      5.34 o 
  -3   8   7     1096.63     1107.33     11.03 o 
  -2   8   7      144.01      146.07      4.21 o 
  -1   8   7      697.64      695.30      7.65 o 
   0   8   7       30.60       24.98      4.16 o 
   1   8   7      360.68      400.56      5.64 o 
   2   8   7      209.64      214.58      4.68 o 
   3   8   7      440.73      388.96     12.26 o 
   4   8   7       35.94       40.00      5.15 o 
   5   8   7      182.58      154.95      6.06 o 
   6   8   7        0.21       -5.99      5.99 o 
   7   8   7       34.05       32.07      8.44 o 
   8   8   7       98.19      103.14      8.91 o 
   9   8   7       75.75       78.35      9.04 o 
  10   8   7       19.42       18.08      8.29 o 
  11   8   7       17.63       20.59      9.54 o 
 -12   9   7        6.98       10.00      6.63 o 
 -11   9   7       67.62       83.99     11.15 o 
 -10   9   7        0.08       -0.89     10.05 o 
  -9   9   7      119.87      115.95     11.55 o 
  -8   9   7        8.10       -4.30      9.57 o 
  -7   9   7       41.79       41.45      9.68 o 
  -6   9   7      346.55      301.65     12.72 o 
  -5   9   7      167.57      157.17      6.67 o 
  -4   9   7        6.39        8.45      4.81 o 
  -3   9   7        0.06        1.07      4.86 o 
  -2   9   7       20.89       23.46      4.46 o 
  -1   9   7      284.04      237.29      5.06 o 
   0   9   7        5.05        9.87      3.60 o 
   1   9   7     1188.15     1148.67      8.74 o 
   2   9   7      219.32      205.53      4.87 o 
   3   9   7     1228.20     1232.32     11.75 o 
   4   9   7      231.59      203.92      6.56 o 
   5   9   7      295.91      269.94      7.12 o 
   6   9   7      133.54      134.65      6.45 o 
   7   9   7       36.69       34.59      8.23 o 
   8   9   7       83.60       86.40     10.13 o 
   9   9   7        3.37       -1.87      9.51 o 
  10   9   7       21.77       28.79      9.67 o 
 -11  10   7        3.33        2.32      9.04 o 
 -10  10   7      107.63      111.75     11.65 o 
  -9  10   7       46.04       41.96     10.69 o 
  -8  10   7       65.39       72.84     10.02 o 
  -7  10   7      109.03      117.46     11.41 o 
  -6  10   7       24.40       23.05      9.06 o 
  -5  10   7      231.97      218.76     11.25 o 
  -4  10   7        5.41       -2.05      7.91 o 
  -3  10   7      272.43      274.19      7.19 o 
  -2  10   7       36.24       53.97      4.01 o 
  -1  10   7      393.25      426.52      6.25 o 
   0  10   7      228.06      234.36      5.11 o 
   1  10   7      132.61      167.25      4.78 o 
   2  10   7      210.47      229.32      8.58 o 
   3  10   7      333.68      320.06     10.14 o 
   4  10   7       16.88        9.17      5.18 o 
   5  10   7       52.17       44.22      5.86 o 
   6  10   7       62.29       54.41      6.13 o 
   7  10   7       22.12       13.58      7.29 o 
   8  10   7      141.55      169.76     11.22 o 
   9  10   7        8.62        8.69      8.95 o 
  10  10   7      120.66      134.61     12.01 o 
 -11  11   7       31.08       29.37     11.79 o 
 -10  11   7        8.02       15.08      9.73 o 
  -9  11   7       45.62       39.35     10.46 o 
  -8  11   7        7.47        5.07     10.43 o 
  -7  11   7        0.16        0.31      9.46 o 
  -6  11   7      106.69      118.56     11.45 o 
  -5  11   7       37.86       46.62      5.95 o 
  -4  11   7        9.76        7.98      5.22 o 
  -3  11   7       96.45       97.04      6.12 o 
  -2  11   7        9.65        6.94      5.31 o 
  -1  11   7      567.80      506.23      6.93 o 
   0  11   7      385.93      372.18      6.20 o 
   1  11   7      925.24      886.26      8.35 o 
   2  11   7      568.20      554.92     17.58 o 
   3  11   7     1314.52     1288.52     12.66 o 
   4  11   7      310.53      292.48      7.75 o 
   5  11   7      432.78      397.00      8.63 o 
   6  11   7       15.90       15.54      5.54 o 
   7  11   7      141.15      141.90      9.88 o 
   8  11   7       35.66       31.15      8.77 o 
   9  11   7       18.47       21.01      8.23 o 
  10  11   7       26.17       30.69     10.28 o 
 -10  12   7        2.82        1.54     10.01 o 
  -9  12   7       53.35       48.19     10.67 o 
  -8  12   7      108.61       90.07     10.66 o 
  -7  12   7      110.98      148.82     12.70 o 
  -6  12   7       72.07       78.43      7.45 o 
  -5  12   7      204.61      218.62      7.85 o 
  -4  12   7      292.95      313.75     10.87 o 
  -3  12   7       68.83       67.16      6.88 o 
  -2  12   7      577.55      564.58      9.37 o 
  -1  12   7      183.74      199.62      6.78 o 
   0  12   7      408.64      465.89      8.78 o 
   1  12   7      139.86      145.74      4.96 o 
   2  12   7       40.23       43.89      5.72 o 
   3  12   7       27.08       29.88      5.62 o 
   4  12   7       68.92       54.37      5.84 o 
   5  12   7       62.05       64.77     12.59 o 
   6  12   7       48.33       37.67      6.49 o 
   7  12   7       12.08        7.21      5.93 o 
   8  12   7       27.94       36.97      9.43 o 
   9  12   7       62.68       64.45      8.89 o 
 -10  13   7       64.38       74.55     12.60 o 
  -9  13   7        6.28        3.72     10.46 o 
  -8  13   7       39.55       35.68      9.32 o 
  -7  13   7        0.09        1.19      5.99 o 
  -6  13   7       16.69       25.33      6.38 o 
  -5  13   7        1.13        7.20      5.66 o 
  -4  13   7        2.72        6.73      5.57 o 
  -3  13   7       65.23       56.07      6.49 o 
  -2  13   7       88.14       69.55      6.01 o 
  -1  13   7       30.66       25.59      5.34 o 
   0  13   7      487.14      497.68      9.21 o 
   1  13   7       29.53       29.44      5.12 o 
   2  13   7      427.96      447.28     13.54 o 
   3  13   7        0.83       -4.11      5.19 o 
   4  13   7      205.98      216.01     24.45 o 
   5  13   7       21.20       15.19      5.88 o 
   6  13   7       98.08       78.76      6.06 o 
   7  13   7       17.91       11.42      5.63 o 
   8  13   7       26.23       39.59     10.33 o 
  -9  14   7        0.80       -3.98     10.12 o 
  -8  14   7      190.41      196.20     13.33 o 
  -7  14   7       24.69       19.61     11.54 o 
  -6  14   7      148.90      182.27      7.99 o 
  -5  14   7       12.54       23.47      6.40 o 
  -4  14   7      249.92      278.12      8.67 o 
  -3  14   7       84.39       94.80      6.89 o 
  -2  14   7      484.10      487.27      9.56 o 
  -1  14   7        6.36       11.79      5.20 o 
   0  14   7      185.97      226.78      7.50 o 
   1  14   7        3.65        4.78      8.88 o 
   2  14   7        0.03       -0.02      7.78 o 
   3  14   7        0.08       -8.84      8.84 o 
   4  14   7        2.98       -8.79      8.79 o 
   5  14   7        5.01        3.39      5.05 o 
   6  14   7        1.94        0.69      6.08 o 
   7  14   7        4.67        1.68      6.01 o 
   8  14   7       12.96       15.75     10.73 o 
  -8  15   7        0.01       -1.13     12.10 o 
  -7  15   7       71.59       62.35     10.47 o 
  -6  15   7        0.06        7.89      8.82 o 
  -5  15   7       61.02       63.02      7.13 o 
  -4  15   7        0.20        0.03      6.41 o 
  -3  15   7       15.24       20.25      5.81 o 
  -2  15   7        0.03        7.12      6.32 o 
  -1  15   7        7.19       16.40      5.88 o 
   0  15   7       50.34       47.27      6.12 o 
   1  15   7       59.84       62.36      8.87 o 
   2  15   7      125.23      134.42     11.45 o 
   3  15   7        0.63       -8.16      8.31 o 
   4  15   7       96.44       78.87     10.32 o 
   5  15   7        0.54       -6.19      8.83 o 
   6  15   7       21.95       18.65      8.66 o 
   7  15   7        0.01        4.29      6.19 o 
  -7  16   7       55.13       54.42     13.27 o 
  -6  16   7       22.19       16.72      7.36 o 
  -5  16   7       98.91      112.13      7.25 o 
  -4  16   7        1.99       -6.61      6.61 o 
  -3  16   7      298.95      313.67      9.42 o 
  -2  16   7        0.20        3.23      5.71 o 
  -1  16   7      467.81      483.58     10.08 o 
   0  16   7        1.26        1.00      6.31 o 
   1  16   7      130.96      136.08     11.85 o 
   2  16   7        1.03      -10.43     10.43 o 
   3  16   7        0.05       -5.51      8.60 o 
   4  16   7        0.18       -8.20      9.57 o 
   5  16   7        1.54       -5.38     10.32 o 
   6  16   7        5.98       11.18     10.79 o 
  -5  17   7        0.08       -1.41      6.50 o 
  -4  17   7        3.39       -1.66      9.36 o 
  -3  17   7        6.07        0.95      7.07 o 
  -2  17   7        0.66       -3.83      6.15 o 
  -1  17   7       39.83       41.87      6.56 o 
   0  17   7        0.59       -7.08     10.02 o 
   1  17   7      154.67      158.13     12.73 o 
   2  17   7        1.53       -7.59      9.88 o 
   3  17   7      103.09       99.14     10.91 o 
   4  17   7        0.41       -2.20     10.86 o 
  -3  18   7       42.38       34.63     12.58 o 
  -2  18   7       77.68       84.95      7.62 o 
  -1  18   7       40.61       46.22     15.09 o 
   0  18   7       39.60       32.48     10.38 o 
   1  18   7        1.28       -6.91      9.16 o 
   2  18   7       44.39       29.36      9.75 o 
 -12   0   8       46.79       35.93      8.81 o 
 -10   0   8        5.31        2.05      7.30 o 
  -8   0   8      287.81      257.89      8.36 o 
  -6   0   8      445.40      394.03     11.63 o 
  -4   0   8      132.40      153.25      8.01 o 
  -2   0   8      408.91      356.40      9.30 o 
   0   0   8     1838.11     1731.99     17.08 o 
   2   0   8     1598.38     1483.89     15.74 o 
   4   0   8      968.85      962.40     13.28 o 
   6   0   8      202.14      201.97      8.77 o 
   8   0   8        9.36        9.49      6.11 o 
  10   0   8       14.57       20.21      7.47 o 
  12   0   8        0.37       -0.63      8.63 o 
 -13   1   8        3.80        5.62      6.67 o 
 -12   1   8        7.96       10.69      6.42 o 
 -11   1   8        6.39       10.21      5.43 o 
 -10   1   8        7.04       10.76      6.10 o 
  -9   1   8       22.04       14.02      6.28 o 
  -8   1   8      180.91      185.89      5.37 o 
  -7   1   8       81.71       80.25      4.82 o 
  -6   1   8      195.18      171.95      5.94 o 
  -5   1   8        0.11        0.42      4.45 o 
  -4   1   8      394.72      406.27      7.59 o 
  -3   1   8      588.34      663.96     11.28 o 
  -2   1   8      663.74      721.01     17.12 o 
  -1   1   8      585.09      654.12      8.05 o 
   0   1   8      984.14     1014.48      9.52 o 
   1   1   8      445.39      493.24      7.02 o 
   2   1   8      239.00      217.99      5.34 o 
   3   1   8      695.39      681.63      8.04 o 
   4   1   8      332.64      352.08      8.62 o 
   5   1   8      329.66      356.44      6.74 o 
   6   1   8      664.61      654.62      8.62 o 
   7   1   8      262.50      288.89     10.30 o 
   8   1   8       64.99       74.69      4.88 o 
   9   1   8       24.63       27.04      5.06 o 
  10   1   8        1.79        8.72      5.13 o 
  11   1   8        1.84        9.02      5.83 o 
  12   1   8        8.60       13.48     10.20 o 
 -13   2   8        1.88        1.99      6.55 o 
 -12   2   8       57.77       40.24      7.20 o 
 -11   2   8        6.55        1.91      6.51 o 
 -10   2   8        0.08       -0.60      5.96 o 
  -9   2   8        1.10        0.79      5.71 o 
  -8   2   8      102.48       81.40      8.39 o 
  -7   2   8       21.73       36.08      4.54 o 
  -6   2   8       95.51      103.94      4.51 o 
  -5   2   8      676.65      655.85      7.13 o 
  -4   2   8       39.23       51.33      3.44 o 
  -3   2   8      784.75      767.21      9.16 o 
  -2   2   8        0.09       -2.32      3.48 o 
  -1   2   8      372.52      336.24     13.35 o 
   0   2   8      304.74      244.97      5.68 o 
   1   2   8      218.23      208.97      5.41 o 
   2   2   8      893.25      931.42      9.11 o 
   3   2   8      260.63      211.65      7.36 o 
   4   2   8      104.40       89.92      4.61 o 
   5   2   8        0.19       -1.85      4.07 o 
   6   2   8        0.08        1.62      4.31 o 
   7   2   8        4.10        7.37      4.41 o 
   8   2   8       68.07       58.01      5.07 o 
   9   2   8       11.16       11.57      4.80 o 
  10   2   8        0.09        4.34      7.03 o 
  11   2   8        1.78        5.22      8.82 o 
  12   2   8       13.30       12.17      8.37 o 
 -13   3   8       10.49       15.22      6.52 o 
 -12   3   8        0.02       -1.84      6.19 o 
 -11   3   8        3.83        1.81      6.41 o 
 -10   3   8        0.88       -5.35      6.13 o 
  -9   3   8       18.99       13.73      5.16 o 
  -8   3   8        2.77        5.18      5.41 o 
  -7   3   8       80.28       85.41      4.88 o 
  -6   3   8       17.49       22.37      3.92 o 
  -5   3   8      442.84      419.33      6.01 o 
  -4   3   8      472.74      506.72      6.29 o 
  -3   3   8      334.87      317.97      4.60 o 
  -2   3   8      304.61      319.03      6.29 o 
  -1   3   8      239.78      231.83     11.08 o 
   0   3   8       34.09       40.11      3.93 o 
   1   3   8      564.72      557.61     12.33 o 
   2   3   8      494.56      514.36     12.87 o 
   3   3   8     1202.79     1172.93     19.16 o 
   4   3   8      310.97      310.48      6.32 o 
   5   3   8       64.83       57.59      4.42 o 
   6   3   8       16.08       12.43      4.17 o 
   7   3   8      453.95      497.82     13.35 o 
   8   3   8        0.01        0.56      4.25 o 
   9   3   8        8.79        4.75      7.93 o 
  10   3   8       23.15       24.70      8.64 o 
  11   3   8       13.74       10.27      7.11 o 
 -13   4   8       17.08       16.15      6.54 o 
 -12   4   8       10.87        7.64      5.73 o 
 -11   4   8       23.08       16.83      6.37 o 
 -10   4   8       12.74        6.19      6.29 o 
  -9   4   8        1.17        4.69      5.02 o 
  -8   4   8       70.76       65.83      6.59 o 
  -7   4   8       26.40       38.09      4.87 o 
  -6   4   8       15.83       10.37      4.42 o 
  -5   4   8      374.89      348.20      9.77 o 
  -4   4   8      196.70      190.87      3.92 o 
  -3   4   8      297.75      285.71      6.48 o 
  -2   4   8      304.47      282.93      7.49 o 
  -1   4   8     1213.38     1204.98     20.57 o 
   0   4   8      605.63      568.33      7.68 o 
   1   4   8     2719.83     2713.53     47.88 o 
   2   4   8       84.93       89.74      6.65 o 
   3   4   8     2129.26     2144.31     13.39 o 
   4   4   8        2.44        4.36      3.12 o 
   5   4   8       89.81       82.49      4.87 o 
   6   4   8       80.71       67.75      4.64 o 
   7   4   8        0.05        4.64      7.44 o 
   8   4   8        0.18       -1.89      8.01 o 
   9   4   8        9.66       11.36      7.78 o 
  10   4   8        0.01       -4.22      8.46 o 
  11   4   8        0.01        2.66      8.78 o 
 -13   5   8        3.63       10.05      6.07 o 
 -12   5   8       10.02       14.51      6.76 o 
 -11   5   8        5.07        3.73      5.10 o 
 -10   5   8        0.05       -3.12      4.91 o 
  -9   5   8       56.36       53.99      5.15 o 
  -8   5   8       95.63       71.55      5.75 o 
  -7   5   8      464.95      497.39      7.85 o 
  -6   5   8       73.87       66.62      5.43 o 
  -5   5   8      843.89      834.16      8.91 o 
  -4   5   8      336.17      364.53      6.38 o 
  -3   5   8        9.68        4.80      3.56 o 
  -2   5   8       41.70       33.67      3.59 o 
  -1   5   8       74.95       66.82      3.64 o 
   0   5   8      550.24      537.60      6.19 o 
   1   5   8      149.80      137.96      5.21 o 
   2   5   8      217.09      213.51      6.37 o 
   3   5   8       69.48       62.33      4.45 o 
   4   5   8      679.11      689.64      6.72 o 
   5   5   8       75.51       59.57      4.73 o 
   6   5   8       83.01       79.96      8.27 o 
   7   5   8      323.03      367.74     11.44 o 
   8   5   8       46.66       55.43      9.00 o 
   9   5   8        0.00        0.55      7.47 o 
  10   5   8       16.96        5.21      8.49 o 
  11   5   8       32.56       26.95      9.32 o 
 -12   6   8       20.97       34.26      6.73 o 
 -11   6   8        3.21        1.77      5.14 o 
 -10   6   8      147.37      137.81      7.27 o 
  -9   6   8      114.74       97.48      5.29 o 
  -8   6   8      385.87      452.81     10.17 o 
  -7   6   8       78.63       76.51      5.40 o 
  -6   6   8     1899.06     2037.08     17.80 o 
  -5   6   8       87.22       91.59      5.28 o 
  -4   6   8     2168.05     2163.27     17.64 o 
  -3   6   8        4.01        4.96      3.68 o 
  -2   6   8     1526.29     1595.34     10.37 o 
  -1   6   8       24.10       23.90      3.55 o 
   0   6   8     1833.99     1806.51     12.69 o 
   1   6   8       10.72       15.16      3.13 o 
   2   6   8      225.80      203.19      4.49 o 
   3   6   8      183.27      173.76      5.92 o 
   4   6   8      246.61      250.01      6.47 o 
   5   6   8        0.85        0.21      4.04 o 
   6   6   8        4.40        0.73      7.22 o 
   7   6   8       76.73       72.64      8.30 o 
   8   6   8       24.48       10.69      8.84 o 
   9   6   8       60.26       58.94      9.37 o 
  10   6   8        0.01       -6.14      9.24 o 
  11   6   8       34.51       32.62      9.17 o 
 -12   7   8        2.26        5.60      5.08 o 
 -11   7   8        0.48        1.48      4.78 o 
 -10   7   8        1.87        6.99      5.75 o 
  -9   7   8       19.79       28.87      6.30 o 
  -8   7   8      249.01      251.08      8.24 o 
  -7   7   8       27.62       28.26      7.23 o 
  -6   7   8      214.54      209.17      8.33 o 
  -5   7   8        0.26        9.17      4.93 o 
  -4   7   8        0.55        4.87      4.57 o 
  -3   7   8      110.82      104.52      4.83 o 
  -2   7   8      115.06      117.85      4.37 o 
  -1   7   8      109.41      104.06      4.09 o 
   0   7   8      208.08      178.36      5.37 o 
   1   7   8       30.46       35.29      4.22 o 
   2   7   8      247.99      219.17      5.48 o 
   3   7   8       76.75       68.45      5.26 o 
   4   7   8      936.53      892.42     12.89 o 
   5   7   8       10.07        4.78      4.30 o 
   6   7   8      156.75      156.82      9.50 o 
   7   7   8       53.55       42.70      8.50 o 
   8   7   8       25.29       27.57      9.04 o 
   9   7   8        6.84        8.06      9.27 o 
  10   7   8        3.95       -2.15      9.54 o 
 -12   8   8       10.22        5.40      7.45 o 
 -11   8   8       45.48       57.52      6.52 o 
 -10   8   8       15.44       10.16      9.47 o 
  -9   8   8      272.77      241.85     12.10 o 
  -8   8   8      205.13      186.05     12.25 o 
  -7   8   8      606.34      601.74     10.88 o 
  -6   8   8       53.71       47.56      6.90 o 
  -5   8   8     1074.63     1099.99     12.84 o 
  -4   8   8        0.05        3.73      4.31 o 
  -3   8   8     1956.87     1958.06     14.14 o 
  -2   8   8       13.72       12.34      3.75 o 
  -1   8   8      969.43      970.41     11.30 o 
   0   8   8      642.49      662.26     10.05 o 
   1   8   8      698.79      683.61      7.32 o 
   2   8   8      150.05      143.06      6.09 o 
   3   8   8       40.33       39.43      5.39 o 
   4   8   8       21.51       18.19      5.05 o 
   5   8   8       51.31       59.38      6.95 o 
   6   8   8      173.34      178.96      9.62 o 
   7   8   8       88.26       68.84      9.30 o 
   8   8   8      174.56      165.02     10.09 o 
   9   8   8       32.70       28.52      8.86 o 
  10   8   8      106.02       91.55      9.15 o 
 -11   9   8        0.92        7.04     10.24 o 
 -10   9   8        4.92        1.96     10.05 o 
  -9   9   8       26.90       33.98      9.30 o 
  -8   9   8       19.67       11.21     10.42 o 
  -7   9   8       24.75       21.50      9.00 o 
  -6   9   8       43.53       52.41      9.71 o 
  -5   9   8        7.27       10.67      5.52 o 
  -4   9   8       22.24       20.69      5.69 o 
  -3   9   8       28.95       28.44      4.19 o 
  -2   9   8      520.89      474.32      8.59 o 
  -1   9   8       88.15       95.75      5.65 o 
   0   9   8      493.45      430.27      6.50 o 
   1   9   8       13.98       10.59      3.77 o 
   2   9   8      112.73      117.14      8.75 o 
   3   9   8      862.96      834.44     47.91 o 
   4   9   8      387.17      386.42     22.01 o 
   5   9   8       59.38       51.20      5.21 o 
   6   9   8       77.49       68.11      5.96 o 
   7   9   8       26.35       22.55      8.53 o 
   8   9   8       27.26       21.01      9.92 o 
   9   9   8        7.40        2.36      9.78 o 
  10   9   8        7.88        8.63     10.81 o 
 -11  10   8       29.62       25.24      9.40 o 
 -10  10   8       42.97       56.44      9.54 o 
  -9  10   8        0.31       -0.46      9.94 o 
  -8  10   8       93.62       69.11     11.47 o 
  -7  10   8       19.43       26.58     10.15 o 
  -6  10   8        0.62       -1.01      8.99 o 
  -5  10   8        0.21       -6.39      9.13 o 
  -4  10   8        8.89        9.47      5.39 o 
  -3  10   8       60.39       54.71      5.58 o 
  -2  10   8      102.48       96.16      5.98 o 
  -1  10   8       17.98       20.79      4.02 o 
   0  10   8       19.05       11.10      3.85 o 
   1  10   8      218.06      214.41      7.27 o 
   2  10   8       13.61        8.40      5.37 o 
   3  10   8        7.49        5.99      5.39 o 
   4  10   8        2.75       -5.24      5.24 o 
   5  10   8       73.93       61.20      5.78 o 
   6  10   8       87.26       89.38      6.22 o 
   7  10   8       24.38       21.49      8.50 o 
   8  10   8      145.44      134.60     10.84 o 
   9  10   8       37.99       41.29      8.57 o 
 -10  11   8        0.70       -2.09     11.28 o 
  -9  11   8        2.83       -2.92     11.11 o 
  -8  11   8        4.01       -0.44      9.47 o 
  -7  11   8       44.58       43.01     11.34 o 
  -6  11   8       19.38        8.75     10.63 o 
  -5  11   8        0.12       -8.73      9.74 o 
  -4  11   8        9.56        5.69      8.11 o 
  -3  11   8       27.39       20.78      5.90 o 
  -2  11   8       43.51       52.24      4.73 o 
  -1  11   8        2.56        4.41      3.95 o 
   0  11   8       19.44       19.89      4.24 o 
   1  11   8       60.18       53.64      4.24 o 
   2  11   8        9.84        4.83      5.40 o 
   3  11   8      296.91      305.35      8.45 o 
   4  11   8        3.90        0.52      5.46 o 
   5  11   8       12.53        3.95      5.56 o 
   6  11   8        6.27       -1.49      5.91 o 
   7  11   8       34.39       51.39      9.76 o 
   8  11   8        0.94       -5.81      7.86 o 
   9  11   8        1.11       -2.80      9.98 o 
 -10  12   8        0.32       -0.14      9.67 o 
  -9  12   8       30.88       31.86     11.30 o 
  -8  12   8       66.47       57.04     12.12 o 
  -7  12   8        0.17        4.40      6.60 o 
  -6  12   8       92.79      102.13      7.05 o 
  -5  12   8        0.00        0.90      6.12 o 
  -4  12   8       53.55       46.56      6.44 o 
  -3  12   8       41.32       35.24      5.61 o 
  -2  12   8       64.54       66.84      5.80 o 
  -1  12   8       21.54       23.04      5.54 o 
   0  12   8       44.41       52.35      4.52 o 
   1  12   8       58.54       53.68      5.72 o 
   2  12   8       60.53       58.36      5.90 o 
   3  12   8        0.14       -2.36      4.83 o 
   4  12   8        9.93        5.22      5.80 o 
   5  12   8       30.39       32.25      5.81 o 
   6  12   8       16.01        5.21      5.66 o 
   7  12   8       86.49       98.56     10.74 o 
   8  12   8       31.19       19.97      9.29 o 
  -9  13   8       10.21        3.33     10.37 o 
  -8  13   8       19.71       25.31     12.56 o 
  -7  13   8       99.26      106.33      7.55 o 
  -6  13   8        0.11        4.08      6.26 o 
  -5  13   8       16.02       18.85      5.65 o 
  -4  13   8        3.44        5.91      5.92 o 
  -3  13   8        0.37        1.31      5.78 o 
  -2  13   8       77.87       81.26      6.41 o 
  -1  13   8       17.78       11.49      5.26 o 
   0  13   8        0.06       -5.36      5.62 o 
   1  13   8       11.60        3.36      8.27 o 
   2  13   8       43.54       39.43      6.03 o 
   3  13   8       74.20       72.16      6.17 o 
   4  13   8       41.58       43.17      7.57 o 
   5  13   8       16.02        4.71      5.73 o 
   6  13   8        7.34        5.61      6.24 o 
   7  13   8        0.13        6.42      9.83 o 
   8  13   8        0.02       -4.85      9.01 o 
  -8  14   8        0.05        1.36     12.23 o 
  -7  14   8        8.75        9.25      7.42 o 
  -6  14   8        1.23        7.98      6.57 o 
  -5  14   8       55.96       59.05      7.13 o 
  -4  14   8        7.77       11.59      6.74 o 
  -3  14   8        6.02        7.18      6.04 o 
  -2  14   8       54.74       51.68      7.47 o 
  -1  14   8       42.63       37.70      5.72 o 
   0  14   8      103.21       85.85      6.43 o 
   1  14   8       15.29        5.92      9.07 o 
   2  14   8        2.52       -1.72      7.70 o 
   3  14   8       31.97       16.87      8.97 o 
   4  14   8       43.53       35.59      6.44 o 
   5  14   8       66.70       62.64      6.42 o 
   6  14   8       31.57       28.09      6.61 o 
   7  14   8      149.79      165.34     12.13 o 
  -7  15   8       17.17       24.38     12.72 o 
  -6  15   8        7.51       12.95      6.68 o 
  -5  15   8        0.93       -0.01      7.18 o 
  -4  15   8       16.32        8.86      7.06 o 
  -3  15   8       12.09       10.62      6.71 o 
  -2  15   8      149.70      126.37      7.27 o 
  -1  15   8       13.93       15.07      6.25 o 
   0  15   8      134.97      113.07      7.23 o 
   1  15   8        0.24       -7.98      7.98 o 
   2  15   8        0.62       -4.18      9.41 o 
   3  15   8        4.07       -6.61      8.13 o 
   4  15   8        6.20       -4.99      9.26 o 
   5  15   8        0.02       -7.00      8.74 o 
   6  15   8        4.22        2.88      5.08 o 
  -6  16   8        3.81       -1.79      7.08 o 
  -5  16   8        6.13        3.38      6.72 o 
  -4  16   8        9.42        3.10      9.52 o 
  -3  16   8        0.03        0.71      7.03 o 
  -2  16   8       17.83       13.01      6.54 o 
  -1  16   8        6.32        3.67      6.96 o 
   0  16   8       14.96        6.84     10.33 o 
   1  16   8        2.77      -10.20     10.20 o 
   2  16   8        8.65       -3.38     10.63 o 
   3  16   8        5.22        5.10      8.96 o 
   4  16   8       46.05       42.60     10.46 o 
   5  16   8        7.82       11.13     10.57 o 
  -4  17   8        0.35       -7.17      7.17 o 
  -3  17   8        6.62        0.83      9.23 o 
  -2  17   8        0.64       -4.06      6.90 o 
  -1  17   8       13.58        7.60      8.44 o 
   0  17   8        2.48       -9.71      9.71 o 
   1  17   8        0.65       -1.55     10.46 o 
   2  17   8       16.64        3.35      9.70 o 
   3  17   8        0.52        0.28     10.52 o 
 -13   0   9      130.80      169.62     12.57 o 
 -11   0   9      136.39      149.88     10.06 o 
  -9   0   9      218.72      237.99     14.11 o 
  -7   0   9       60.14       50.04      6.27 o 
  -5   0   9       55.44       45.76      7.70 o 
  -3   0   9     1027.77     1097.78     16.09 o 
  -1   0   9        9.84        7.84      5.48 o 
   1   0   9       40.18       32.10      5.75 o 
   3   0   9      296.56      303.74      9.35 o 
   5   0   9      528.58      559.55     12.17 o 
   7   0   9        5.32        6.00      6.47 o 
   9   0   9       62.38       76.18      8.60 o 
  11   0   9      129.47      154.97     11.18 o 
 -13   1   9        7.57       16.15      7.31 o 
 -12   1   9        0.00        2.95      6.21 o 
 -11   1   9       69.68       92.72      6.82 o 
 -10   1   9        2.35        1.77      5.72 o 
  -9   1   9        9.13       11.76      5.38 o 
  -8   1   9       10.25        2.38      4.38 o 
  -7   1   9       96.35       74.99      5.22 o 
  -6   1   9        5.21       -0.93      4.19 o 
  -5   1   9       69.93       50.60      5.58 o 
  -4   1   9       37.55       38.41      4.98 o 
  -3   1   9        5.90        9.37      4.54 o 
  -2   1   9        0.19       -0.36      3.99 o 
  -1   1   9        0.37       -0.07      3.98 o 
   0   1   9        5.38        3.81      4.12 o 
   1   1   9       17.37       24.35      4.05 o 
   2   1   9      300.87      302.46      7.20 o 
   3   1   9      221.22      254.81      6.50 o 
   4   1   9       19.15       22.78      4.53 o 
   5   1   9        0.57        0.31      4.41 o 
   6   1   9       12.06        9.46      4.54 o 
   7   1   9       65.13       60.99      5.32 o 
   8   1   9        5.99        3.00      4.81 o 
   9   1   9        6.59        2.13      5.05 o 
  10   1   9        7.38       19.03      6.04 o 
  11   1   9       20.13       27.71      8.13 o 
 -13   2   9       56.89       68.99     15.43 o 
 -12   2   9       59.14       62.10      6.97 o 
 -11   2   9       47.82       37.24      8.29 o 
 -10   2   9      130.72      131.09      6.86 o 
  -9   2   9      110.18      118.19      5.93 o 
  -8   2   9       61.22       59.52      5.56 o 
  -7   2   9        0.01       -2.73      4.62 o 
  -6   2   9       54.44       50.28      4.53 o 
  -5   2   9        0.26       -1.81      3.58 o 
  -4   2   9      450.39      457.83      6.28 o 
  -3   2   9      538.63      533.24      8.49 o 
  -2   2   9      217.90      194.39      8.22 o 
  -1   2   9      133.86      136.54     17.86 o 
   0   2   9      106.05      101.60      7.52 o 
   1   2   9      124.39       93.33      5.67 o 
   2   2   9       62.32       64.29      4.86 o 
   3   2   9      320.81      324.58      8.66 o 
   4   2   9      571.17      529.36     23.17 o 
   5   2   9      206.54      203.78      6.13 o 
   6   2   9      141.16      147.99      5.68 o 
   7   2   9        4.37        6.11      4.66 o 
   8   2   9       99.75      125.55      5.90 o 
   9   2   9       43.04       41.33      5.07 o 
  10   2   9      134.00      149.62      9.48 o 
  11   2   9      151.24      178.39     12.28 o 
 -13   3   9        1.39        4.43      6.71 o 
 -12   3   9        0.02       -3.17      7.33 o 
 -11   3   9      112.43      120.47      7.31 o 
 -10   3   9       13.16       23.22      6.47 o 
  -9   3   9       16.22       25.07      5.14 o 
  -8   3   9       38.78       25.11      5.05 o 
  -7   3   9        2.06       -2.80      4.64 o 
  -6   3   9      173.08      170.12      7.41 o 
  -5   3   9       34.99       20.18      3.80 o 
  -4   3   9      290.94      293.16      7.51 o 
  -3   3   9       33.58       21.94      4.79 o 
  -2   3   9      325.33      316.91      6.97 o 
  -1   3   9        1.90       -2.31      4.25 o 
   0   3   9       45.39       37.87      4.33 o 
   1   3   9        7.01       13.05      4.37 o 
   2   3   9      328.76      357.61      6.96 o 
   3   3   9       91.71      104.75      5.50 o 
   4   3   9       29.44       18.07      6.00 o 
   5   3   9        0.51        7.26      4.28 o 
   6   3   9        0.03       -3.01      4.32 o 
   7   3   9       50.20       48.31      4.79 o 
   8   3   9        3.69       -2.35      6.76 o 
   9   3   9        2.32       -1.71      8.12 o 
  10   3   9        1.27        9.04      9.02 o 
  11   3   9        0.32        3.55      7.61 o 
 -12   4   9       43.68       51.39      6.52 o 
 -11   4   9        4.86        7.65      6.18 o 
 -10   4   9      133.80      120.16      7.26 o 
  -9   4   9       32.38       22.59      5.84 o 
  -8   4   9       82.00       76.06      6.66 o 
  -7   4   9      274.32      268.10      6.69 o 
  -6   4   9        1.30       -6.24      6.24 o 
  -5   4   9      157.54      164.09      6.00 o 
  -4   4   9       97.68       81.48      5.00 o 
  -3   4   9      195.27      181.45      6.35 o 
  -2   4   9        0.22       -0.07      4.42 o 
  -1   4   9     1420.40     1422.50     21.69 o 
   0   4   9       25.03       16.05      4.32 o 
   1   4   9     1233.40     1212.95     11.32 o 
   2   4   9      305.48      283.76      6.77 o 
   3   4   9      557.33      563.57      8.44 o 
   4   4   9      681.86      652.41     14.21 o 
   5   4   9      143.21      144.17     11.25 o 
   6   4   9       67.73       52.55      4.99 o 
   7   4   9      299.21      315.16     11.59 o 
   8   4   9       68.59       70.96      9.11 o 
   9   4   9       83.32       80.73      9.71 o 
  10   4   9      148.98      168.78     11.35 o 
  11   4   9       31.83       33.14     10.20 o 
 -12   5   9        7.98        6.86      6.52 o 
 -11   5   9       31.24       33.74      6.53 o 
 -10   5   9      103.25      111.81      9.27 o 
  -9   5   9        0.83       -1.75      4.83 o 
  -8   5   9        4.67        0.54      6.27 o 
  -7   5   9       10.21       10.40      5.26 o 
  -6   5   9        0.10       -0.10      5.37 o 
  -5   5   9      106.70      122.51      5.87 o 
  -4   5   9      153.68      152.49      5.50 o 
  -3   5   9      710.97      638.33      7.87 o 
  -2   5   9       76.79       81.79      4.49 o 
  -1   5   9       55.25       51.06      4.21 o 
   0   5   9      113.41      103.02      5.46 o 
   1   5   9      433.20      445.27     19.84 o 
   2   5   9      633.36      662.65     14.59 o 
   3   5   9      122.12      130.61      5.68 o 
   4   5   9      116.04      100.91      4.13 o 
   5   5   9       14.43       22.94      7.90 o 
   6   5   9        8.05        2.03      8.01 o 
   7   5   9        0.99        4.11      8.28 o 
   8   5   9        6.40        5.72      8.88 o 
   9   5   9        1.29        0.61      8.11 o 
  10   5   9       13.98       17.73      9.20 o 
 -12   6   9        9.70        8.74      5.93 o 
 -11   6   9        4.18        9.31      5.61 o 
 -10   6   9       14.08        3.75     10.08 o 
  -9   6   9        0.04       -3.34      5.96 o 
  -8   6   9      185.90      165.23      9.09 o 
  -7   6   9       33.73       31.92      6.83 o 
  -6   6   9      491.37      515.38      8.59 o 
  -5   6   9        5.30        1.41      5.01 o 
  -4   6   9      129.28      125.98      5.47 o 
  -3   6   9       40.55       36.56      4.55 o 
  -2   6   9      634.06      643.02      9.57 o 
  -1   6   9        4.69       -1.75      3.83 o 
   0   6   9     1904.64     1916.17     11.49 o 
   1   6   9        8.15        4.53      5.30 o 
   2   6   9      309.46      371.63     16.60 o 
   3   6   9       60.59       62.69      5.33 o 
   4   6   9        0.13        2.58      4.41 o 
   5   6   9      207.26      203.87      9.74 o 
   6   6   9       50.79       44.70      8.63 o 
   7   6   9      309.52      341.27     12.47 o 
   8   6   9       23.14       11.41      9.21 o 
   9   6   9      142.77      156.13     10.84 o 
  10   6   9        0.24        1.27      9.34 o 
 -12   7   9       34.77       32.45      8.36 o 
 -11   7   9        1.63       -0.29      9.86 o 
 -10   7   9      193.58      178.29     11.44 o 
  -9   7   9       13.46        9.65      8.87 o 
  -8   7   9        1.66        5.97      6.43 o 
  -7   7   9       18.35       13.69      7.37 o 
  -6   7   9        6.03        2.19      5.76 o 
  -5   7   9      188.11      163.29      6.27 o 
  -4   7   9        7.73        5.96      4.87 o 
  -3   7   9        7.38        8.37      4.54 o 
  -2   7   9      187.92      154.53      5.17 o 
  -1   7   9      143.07      130.51      4.84 o 
   0   7   9       90.24       79.39      4.34 o 
   1   7   9       66.53       63.24     12.41 o 
   2   7   9      466.08      472.07     12.61 o 
   3   7   9       42.50       41.44      5.24 o 
   4   7   9       34.24       35.75      5.09 o 
   5   7   9        7.62        3.17      4.57 o 
   6   7   9        0.01        1.24      8.42 o 
   7   7   9        2.16        5.59      8.89 o 
   8   7   9        1.14       -2.35      9.01 o 
   9   7   9        2.50       -2.26      9.67 o 
  10   7   9        0.18       -3.83     10.66 o 
 -11   8   9       27.21       12.86     10.99 o 
 -10   8   9       13.97        5.75      9.52 o 
  -9   8   9       27.15       25.15     10.46 o 
  -8   8   9        0.29        1.87      5.83 o 
  -7   8   9        0.00       -0.70      5.68 o 
  -6   8   9       11.78       14.14      6.28 o 
  -5   8   9       38.64       31.62      5.09 o 
  -4   8   9       10.96        6.52      4.63 o 
  -3   8   9      122.80      115.08      5.35 o 
  -2   8   9       55.94       47.11      4.35 o 
  -1   8   9      209.46      207.60      6.62 o 
   0   8   9      705.84      699.03      9.74 o 
   1   8   9       20.52       24.13      4.95 o 
   2   8   9        0.16       -0.78      5.56 o 
   3   8   9        1.54        2.58      5.40 o 
   4   8   9      112.38      111.83      6.33 o 
   5   8   9       18.03       13.91      5.50 o 
   6   8   9      144.95      164.74     10.38 o 
   7   8   9       10.75        4.44      9.28 o 
   8   8   9       90.69       91.12      9.22 o 
   9   8   9       21.02       23.87     10.11 o 
 -11   9   9       29.04       16.68     11.17 o 
 -10   9   9       34.09       36.04      9.88 o 
  -9   9   9       99.78       93.45     11.53 o 
  -8   9   9       46.97       30.19      9.13 o 
  -7   9   9        1.13        3.74      9.14 o 
  -6   9   9       15.12        3.65      5.95 o 
  -5   9   9       19.87       12.28      5.81 o 
  -4   9   9       44.77       50.41      4.84 o 
  -3   9   9       74.64       62.05      6.04 o 
  -2   9   9       20.80       19.86      5.79 o 
  -1   9   9       44.77       29.36      5.28 o 
   0   9   9      146.45      148.90      6.17 o 
   1   9   9     1026.60      956.04     11.84 o 
   2   9   9       35.63       30.95      5.97 o 
   3   9   9      575.18      605.17     22.95 o 
   4   9   9        3.93        3.47      5.37 o 
   5   9   9      191.57      177.94      7.80 o 
   6   9   9        1.53       -1.74      8.00 o 
   7   9   9       24.07       23.82      8.05 o 
   8   9   9        0.06        2.23      9.78 o 
   9   9   9        0.64       -0.14      8.46 o 
 -10  10   9        2.20       -0.98      8.71 o 
  -9  10   9        7.59       21.20     11.30 o 
  -8  10   9      141.65      138.74     11.98 o 
  -7  10   9       86.62       70.79     10.34 o 
  -6  10   9       90.04       94.01     10.52 o 
  -5  10   9       82.55       89.49     11.07 o 
  -4  10   9        0.27       -3.13      5.39 o 
  -3  10   9      402.73      400.45     16.77 o 
  -2  10   9        9.39        8.87      5.57 o 
  -1  10   9      537.10      543.02      7.68 o 
   0  10   9      274.60      278.11      6.24 o 
   1  10   9      136.60      182.28      6.98 o 
   2  10   9        0.03       -2.59      5.51 o 
   3  10   9        6.80       14.10      5.27 o 
   4  10   9       62.05       68.04      6.06 o 
   5  10   9       18.87       16.70      5.92 o 
   6  10   9       60.70       60.40      9.63 o 
   7  10   9        4.47       -5.09      9.62 o 
   8  10   9      134.06      144.09     10.89 o 
   9  10   9        1.31       -3.03     10.96 o 
 -10  11   9        0.27        5.21     11.37 o 
  -9  11   9       69.10       98.60     10.53 o 
  -8  11   9       50.05       35.97     12.28 o 
  -7  11   9        2.59       -6.16     11.00 o 
  -6  11   9       75.81       80.38     11.99 o 
  -5  11   9        2.59        5.31      9.91 o 
  -4  11   9       13.84       14.51      9.44 o 
  -3  11   9        8.73        5.37      8.47 o 
  -2  11   9       64.24       61.44      4.92 o 
  -1  11   9        1.32        1.21      4.23 o 
   0  11   9       37.12       34.40      4.51 o 
   1  11   9      184.08      165.19      7.28 o 
   2  11   9      107.71       97.68      7.25 o 
   3  11   9      119.36      127.88      7.10 o 
   4  11   9      229.17      186.36      7.27 o 
   5  11   9       26.89       21.02      8.24 o 
   6  11   9       57.34       56.78      9.90 o 
   7  11   9        2.96       -2.13      9.07 o 
   8  11   9       12.60       16.42     10.71 o 
  -9  12   9       21.05       14.54     12.30 o 
  -8  12   9        4.36        6.52     11.27 o 
  -7  12   9      142.05      130.72     11.64 o 
  -6  12   9        9.75       11.87      6.19 o 
  -5  12   9       22.62       41.98     10.93 o 
  -4  12   9      191.41      191.14      9.08 o 
  -3  12   9      156.14      160.96      7.89 o 
  -2  12   9      285.27      306.83      8.58 o 
  -1  12   9      276.04      277.30      8.18 o 
   0  12   9      132.52      150.98      5.74 o 
   1  12   9      216.10      206.67      7.34 o 
   2  12   9      151.76      179.25      7.27 o 
   3  12   9      155.48      163.15     10.74 o 
   4  12   9        1.00        2.89      6.01 o 
   5  12   9       56.17       44.00      7.05 o 
   6  12   9        2.19       -2.89      5.88 o 
   7  12   9      123.61      137.83     10.40 o 
  -9  13   9        0.57        1.95     12.55 o 
  -8  13   9       85.37       84.46     11.07 o 
  -7  13   9       52.84       59.98      7.62 o 
  -6  13   9       55.64       98.49      7.99 o 
  -5  13   9       43.22       41.91      8.58 o 
  -4  13   9       15.34       22.69      6.96 o 
  -3  13   9        0.12       -1.26      6.33 o 
  -2  13   9       33.53       52.53      7.01 o 
  -1  13   9        0.02       -3.17      5.59 o 
   0  13   9       35.65       24.84      6.04 o 
   1  13   9        5.79        5.09      7.76 o 
   2  13   9       54.65       52.63      6.29 o 
   3  13   9        9.96        5.52      5.75 o 
   4  13   9       35.46       40.36     12.97 o 
   5  13   9       17.50        9.62      6.31 o 
   6  13   9        5.93        6.94      5.85 o 
   7  13   9       12.43        8.80      8.33 o 
  -7  14   9       15.13       22.20     14.45 o 
  -6  14   9      159.04      181.45      8.45 o 
  -5  14   9        8.10       15.10      6.91 o 
  -4  14   9      231.84      241.29      9.27 o 
  -3  14   9        7.04       12.02      6.32 o 
  -2  14   9      308.60      332.16      9.64 o 
  -1  14   9        0.44        3.05      6.27 o 
   0  14   9      195.73      204.13     12.03 o 
   1  14   9        4.29        2.79      9.35 o 
   2  14   9       36.50       47.47      9.23 o 
   3  14   9       51.22       36.64      8.34 o 
   4  14   9       26.52       22.22      6.13 o 
   5  14   9        8.61        3.52      6.51 o 
   6  14   9       23.20       12.12      6.53 o 
  -6  15   9        0.08        6.50      6.97 o 
  -5  15   9       81.76       97.99      7.98 o 
  -4  15   9        4.30       16.64      7.06 o 
  -3  15   9       56.95       59.34      7.09 o 
  -2  15   9        5.65       11.49      7.19 o 
  -1  15   9       16.17       10.50      6.12 o 
   0  15   9       21.00       12.91      8.25 o 
   1  15   9        3.37        2.95      9.18 o 
   2  15   9       37.02       40.18     10.70 o 
   3  15   9        1.08       -9.70      9.70 o 
   4  15   9        6.59        3.82      8.79 o 
   5  15   9        2.47       -5.97      9.74 o 
  -5  16   9       96.95       94.08      7.90 o 
  -4  16   9        0.08        4.98      6.88 o 
  -3  16   9      236.39      243.96      8.95 o 
  -2  16   9       16.90       19.16      6.81 o 
  -1  16   9      223.21      223.05      8.65 o 
   0  16   9       11.95       14.38     10.59 o 
   1  16   9      136.64      143.93     12.47 o 
   2  16   9        0.07       -8.84      8.84 o 
   3  16   9      114.78      121.67     12.91 o 
  -2  17   9        0.76        3.69      6.59 o 
  -1  17   9       18.45       25.82     11.35 o 
   0  17   9        5.56       -1.84      9.52 o 
 -12   0  10       11.10       15.25      9.60 o 
 -10   0  10      428.22      423.70     14.17 o 
  -8   0  10      220.37      175.48      7.72 o 
  -6   0  10       18.17       33.38     10.64 o 
  -4   0  10      273.69      270.44     10.99 o 
  -2   0  10      930.37      902.85     15.47 o 
   0   0  10     1203.41     1216.59     17.29 o 
   2   0  10     1794.45     1836.57     20.43 o 
   4   0  10     1292.08     1230.17     16.85 o 
   6   0  10       20.88       26.42      6.70 o 
   8   0  10        7.73       -1.10      7.85 o 
  10   0  10       16.87        7.03      9.38 o 
 -12   1  10       11.19        2.67      6.59 o 
 -11   1  10        5.61        8.27      6.37 o 
 -10   1  10        6.32       14.05      6.37 o 
  -9   1  10       14.58       21.50      4.42 o 
  -8   1  10       89.19      106.34      5.09 o 
  -7   1  10      223.12      220.14      6.80 o 
  -6   1  10     1883.83     1932.01     16.40 o 
  -5   1  10      134.45      139.26      7.35 o 
  -4   1  10      314.17      259.95     10.77 o 
  -3   1  10       37.49       31.40      5.36 o 
  -2   1  10        6.40       11.56      4.83 o 
  -1   1  10       57.38       49.16      5.13 o 
   0   1  10     1156.66     1135.17     11.92 o 
   1   1  10       55.93       43.44      5.66 o 
   2   1  10        9.67       16.77      6.52 o 
   3   1  10        0.00        3.56      4.60 o 
   4   1  10       42.74       37.23      5.35 o 
   5   1  10      131.65      126.78      5.86 o 
   6   1  10      144.32      147.37      6.12 o 
   7   1  10       37.39       36.16      5.18 o 
   8   1  10       29.89       25.85      5.68 o 
   9   1  10        8.21        5.94      4.81 o 
  10   1  10        1.19       -2.78      6.15 o 
 -12   2  10        2.47        0.48      6.06 o 
 -11   2  10       10.12        3.68      5.95 o 
 -10   2  10       87.70       85.65      6.88 o 
  -9   2  10      176.99      164.59      6.31 o 
  -8   2  10        0.48        3.58      4.94 o 
  -7   2  10       16.52       11.69      4.77 o 
  -6   2  10       53.44       74.09      5.32 o 
  -5   2  10      163.73      196.36      8.76 o 
  -4   2  10      488.77      480.86      9.20 o 
  -3   2  10      337.40      359.20      8.24 o 
  -2   2  10      801.60      861.98     10.92 o 
  -1   2  10      713.75      746.82     10.32 o 
   0   2  10      780.36      737.19     10.11 o 
   1   2  10      493.12      481.22     11.10 o 
   2   2  10      842.13      823.07     10.30 o 
   3   2  10      309.60      295.36     14.96 o 
   4   2  10      447.68      417.29      8.99 o 
   5   2  10      125.80      118.60     13.70 o 
   6   2  10       34.48       28.97      5.58 o 
   7   2  10        5.18        4.28      5.28 o 
   8   2  10        4.95       -3.84      4.96 o 
   9   2  10        0.60       -2.82      8.38 o 
  10   2  10        7.23        5.31      8.42 o 
 -12   3  10       15.03       -0.26      6.50 o 
 -11   3  10        0.09       -5.59      5.59 o 
 -10   3  10        8.20        2.87      5.08 o 
  -9   3  10       18.85       22.22      6.24 o 
  -8   3  10        4.90        4.31      5.00 o 
  -7   3  10      718.75      725.52     16.38 o 
  -6   3  10      356.73      452.51     10.17 o 
  -5   3  10      885.72      855.01     14.77 o 
  -4   3  10        5.93        3.36      5.98 o 
  -3   3  10      154.19      139.17      6.72 o 
  -2   3  10      180.30      176.90      6.61 o 
  -1   3  10       46.94       40.82     11.09 o 
   0   3  10      101.63       97.32     11.81 o 
   1   3  10       40.59       34.27      5.63 o 
   2   3  10        8.80        6.26      5.47 o 
   3   3  10      114.70      127.92     15.67 o 
   4   3  10       10.05        9.87      5.07 o 
   5   3  10      292.49      303.76      7.47 o 
   6   3  10        6.53        8.12      4.85 o 
   7   3  10       32.45       32.06      4.97 o 
   8   3  10        3.51        2.66      7.44 o 
   9   3  10        6.44       14.40      9.07 o 
  10   3  10       15.21       13.48     10.05 o 
 -12   4  10        2.08       -1.71      6.79 o 
 -11   4  10        1.70       -5.64      5.64 o 
 -10   4  10       37.79       45.03      5.61 o 
  -9   4  10      143.39      146.10     10.96 o 
  -8   4  10        0.11        2.83      6.62 o 
  -7   4  10       41.21       70.82      7.37 o 
  -6   4  10       44.64       52.77      7.04 o 
  -5   4  10      419.06      429.11     18.30 o 
  -4   4  10        0.50       -2.21      6.07 o 
  -3   4  10      660.54      619.22      9.97 o 
  -2   4  10        9.99        8.48      5.29 o 
  -1   4  10     2048.73     1942.57     42.35 o 
   0   4  10        3.42        6.06      6.37 o 
   1   4  10     2406.43     2319.97     21.49 o 
   2   4  10      280.34      258.07     10.49 o 
   3   4  10     1712.61     1681.60    101.39 o 
   4   4  10       18.25       18.19      4.94 o 
   5   4  10      335.99      335.33     13.87 o 
   6   4  10       27.89       31.17      8.22 o 
   7   4  10        4.81       -3.90      8.75 o 
   8   4  10        2.98       -3.70      8.84 o 
   9   4  10        2.51        2.41      9.13 o 
  10   4  10       11.43       17.83      9.90 o 
 -12   5  10       13.15       13.39     11.58 o 
 -11   5  10        6.70       -2.33      9.10 o 
 -10   5  10       22.26       29.92     10.54 o 
  -9   5  10        0.23        2.36      9.67 o 
  -8   5  10      142.07      143.64     10.57 o 
  -7   5  10      503.66      539.82     11.12 o 
  -6   5  10      111.89       92.29      6.26 o 
  -5   5  10      536.35      587.49      9.67 o 
  -4   5  10      432.96      428.11      9.76 o 
  -3   5  10       13.72        7.73      5.89 o 
  -2   5  10      112.21      107.82      6.51 o 
  -1   5  10       83.53       85.18      6.09 o 
   0   5  10       27.94       25.10      5.62 o 
   1   5  10      494.31      513.57      9.02 o 
   2   5  10       28.79       46.97      8.71 o 
   3   5  10       36.44       39.66      5.09 o 
   4   5  10       52.44       68.46      5.38 o 
   5   5  10       48.66       48.16      8.40 o 
   6   5  10        9.15        6.28      8.97 o 
   7   5  10        6.82        2.63      8.61 o 
   8   5  10       26.17       27.69      9.49 o 
   9   5  10        1.16        9.83      8.33 o 
  10   5  10        0.09        0.56      8.41 o 
 -11   6  10        6.15        5.23      8.65 o 
 -10   6  10        2.83       13.19      9.27 o 
  -9   6  10      236.53      270.44      9.05 o 
  -8   6  10        9.65       12.99      6.45 o 
  -7   6  10        0.18        1.54      5.01 o 
  -6   6  10      254.31      284.21      7.33 o 
  -5   6  10      128.42      132.62      6.21 o 
  -4   6  10     1171.00     1195.34     11.19 o 
  -3   6  10      244.79      238.07      8.61 o 
  -2   6  10     1311.21     1279.19     10.87 o 
  -1   6  10      360.54      357.92     13.54 o 
   0   6  10      551.46      589.24     11.78 o 
   1   6  10        5.06       10.16      5.53 o 
   2   6  10     1390.06     1309.87     19.30 o 
   3   6  10       52.95       48.10      8.48 o 
   4   6  10      100.53       94.16      8.77 o 
   5   6  10        5.12        3.84      7.43 o 
   6   6  10      150.25      185.88     11.46 o 
   7   6  10      129.46      135.11     10.29 o 
   8   6  10       35.09       27.97      9.98 o 
   9   6  10       98.83      102.35      9.46 o 
 -11   7  10       34.72       18.33     11.57 o 
 -10   7  10        4.55       16.05     12.65 o 
  -9   7  10       37.26       31.38      7.01 o 
  -8   7  10      159.72      170.52      8.48 o 
  -7   7  10        0.49        0.36      6.51 o 
  -6   7  10      256.42      241.35      8.99 o 
  -5   7  10        5.35        4.53      4.97 o 
  -4   7  10      182.03      181.88      8.16 o 
  -3   7  10      797.13      809.74     11.54 o 
  -2   7  10      312.07      328.19      7.23 o 
  -1   7  10      480.35      470.42      7.22 o 
   0   7  10      125.98      123.82      5.22 o 
   1   7  10       53.36       42.66      9.02 o 
   2   7  10        3.52        9.80      8.82 o 
   3   7  10      386.26      403.48     10.64 o 
   4   7  10       43.53       44.99      5.51 o 
   5   7  10      145.83      167.11     10.09 o 
   6   7  10       39.39       40.81      9.52 o 
   7   7  10       53.66       62.37      9.63 o 
   8   7  10        9.53        7.90      9.94 o 
   9   7  10        0.01        2.48      9.06 o 
 -11   8  10       11.79       -2.81     11.56 o 
 -10   8  10       32.83       23.76      9.82 o 
  -9   8  10       99.26      101.07     12.14 o 
  -8   8  10      101.52       95.33      7.58 o 
  -7   8  10        4.11        2.49      6.80 o 
  -6   8  10       43.50       37.64      6.67 o 
  -5   8  10      106.70       81.20      5.53 o 
  -4   8  10       36.83       34.83      5.06 o 
  -3   8  10      248.10      240.34      6.29 o 
  -2   8  10      159.01      143.07      5.73 o 
  -1   8  10      247.22      240.53     11.57 o 
   0   8  10       60.98       58.49      5.99 o 
   1   8  10      490.98      497.97      9.00 o 
   2   8  10      652.35      648.10     10.34 o 
   3   8  10       74.67       85.46      6.39 o 
   4   8  10       15.77       17.27      5.34 o 
   5   8  10      270.44      267.92     11.50 o 
   6   8  10       50.82       48.54     10.19 o 
   7   8  10      161.71      183.75     12.20 o 
   8   8  10      109.83      120.91     11.73 o 
   9   8  10      130.06      148.22     12.83 o 
 -10   9  10       19.77        3.99      9.38 o 
  -9   9  10       56.77       55.53     11.78 o 
  -8   9  10       25.10       16.15     10.97 o 
  -7   9  10       36.90       44.13     10.99 o 
  -6   9  10       67.89       68.06      7.03 o 
  -5   9  10       29.11       23.66      4.80 o 
  -4   9  10       33.54       31.55      4.77 o 
  -3   9  10      314.48      336.67      8.94 o 
  -2   9  10      213.98      194.27      7.47 o 
  -1   9  10       44.87       45.77      5.92 o 
   0   9  10      404.72      376.92     14.78 o 
   1   9  10       80.77       92.94      8.19 o 
   2   9  10      387.07      380.86      8.67 o 
   3   9  10       19.60       17.77      5.83 o 
   4   9  10      275.75      304.57      8.47 o 
   5   9  10       63.46       57.41      6.23 o 
   6   9  10      240.44      269.27     12.64 o 
   7   9  10        0.18       -4.23     10.19 o 
   8   9  10       50.28       50.36      8.87 o 
 -10  10  10       57.38       52.32     10.53 o 
  -9  10  10        1.68        0.59     10.27 o 
  -8  10  10       52.59       48.59     11.82 o 
  -7  10  10       25.92        7.50     10.41 o 
  -6  10  10       28.42       18.83      8.94 o 
  -5  10  10        8.80       11.34      9.75 o 
  -4  10  10       64.79       62.04      6.34 o 
  -3  10  10        2.45       13.77      7.14 o 
  -2  10  10       33.41       32.30      6.55 o 
  -1  10  10        0.83       -3.47      4.96 o 
   0  10  10       34.75       29.09      4.67 o 
   1  10  10      101.45      105.54      6.76 o 
   2  10  10        4.08        5.60      5.22 o 
   3  10  10        4.54        8.49      5.51 o 
   4  10  10      113.75      115.57      7.14 o 
   5  10  10        0.13       -3.15      6.22 o 
   6  10  10      151.20      148.35     11.09 o 
   7  10  10        5.96        6.19      9.22 o 
   8  10  10      190.21      221.65     14.04 o 
  -9  11  10       18.01       27.78     10.47 o 
  -8  11  10        1.14        5.84      8.64 o 
  -7  11  10       31.10       47.84      9.72 o 
  -6  11  10        0.72        3.37      9.97 o 
  -5  11  10       24.76       19.28     10.01 o 
  -4  11  10      113.29      108.18     11.21 o 
  -3  11  10      100.67       95.01      6.82 o 
  -2  11  10       24.99       26.52      4.74 o 
  -1  11  10        0.03       -1.98      4.45 o 
   0  11  10       20.84       17.47      4.42 o 
   1  11  10       81.71       93.58      6.47 o 
   2  11  10        0.36        1.85      5.76 o 
   3  11  10       35.59       50.78      6.26 o 
   4  11  10        0.72        4.01      5.86 o 
   5  11  10       95.34      101.86      7.36 o 
   6  11  10       32.79       52.44     10.39 o 
   7  11  10       22.34       19.29     10.50 o 
  -8  12  10        6.63       15.92     11.65 o 
  -7  12  10       77.20       74.41     12.82 o 
  -6  12  10        5.59       -1.01     10.57 o 
  -5  12  10        6.87        3.58     10.39 o 
  -4  12  10        0.15       -3.58      6.06 o 
  -3  12  10       12.32       13.42      6.15 o 
  -2  12  10        0.11       -3.72      5.97 o 
  -1  12  10       22.05       23.79      4.68 o 
   0  12  10       15.38       13.69      4.73 o 
   1  12  10       62.43       64.50      6.81 o 
   2  12  10        2.11        1.04      5.74 o 
   3  12  10        1.87        6.90      5.99 o 
   4  12  10       32.97       26.51      5.80 o 
   5  12  10       17.25       19.30      6.17 o 
   6  12  10       51.19       47.98     11.46 o 
  -8  13  10        5.10       15.33      8.72 o 
  -7  13  10        0.94       -1.49      8.34 o 
  -6  13  10       14.28       18.85      7.86 o 
  -5  13  10        1.48        2.56      6.15 o 
  -4  13  10      100.46      102.09      8.34 o 
  -3  13  10        1.78       -4.05      6.98 o 
  -2  13  10      100.23      103.13     10.73 o 
  -1  13  10       10.45        3.39      6.07 o 
   0  13  10       26.01       25.11      8.63 o 
   1  13  10       71.04       82.55      6.98 o 
   2  13  10        0.46        2.80      5.60 o 
   3  13  10       52.67       65.73      6.06 o 
   4  13  10        0.01        0.76      6.44 o 
   5  13  10       52.42       56.85      7.40 o 
   6  13  10        2.52        0.10     10.39 o 
  -7  14  10        6.41       12.80     10.21 o 
  -6  14  10       32.64       37.52      9.05 o 
  -5  14  10       13.70       19.32      6.93 o 
  -4  14  10        0.97        4.48      7.37 o 
  -3  14  10       13.03       17.60      7.58 o 
  -2  14  10        0.29       -5.29      6.23 o 
  -1  14  10        0.03       -1.10      6.55 o 
   0  14  10       26.69       18.78      8.82 o 
   1  14  10        2.82        8.10      9.16 o 
   2  14  10        0.53        1.54      9.69 o 
   3  14  10       13.69       11.45      5.58 o 
   4  14  10        7.56       16.51      6.92 o 
   5  14  10       60.05       51.74      7.52 o 
  -5  15  10        0.79       -6.77      7.32 o 
  -4  15  10       14.66        8.67      7.56 o 
  -3  15  10       22.96       26.99      7.82 o 
  -2  15  10       22.56       14.90      6.27 o 
  -1  15  10        8.34        1.79      7.19 o 
   0  15  10        1.55        2.25     10.84 o 
   1  15  10       17.64       10.28      9.95 o 
   2  15  10       39.06       58.24     10.62 o 
   3  15  10        2.77       -9.80      9.80 o 
  -3  16  10        0.92        1.46      7.05 o 
  -2  16  10        0.16       -4.12      6.79 o 
  -1  16  10        1.99        7.75     10.98 o 
   0  16  10        4.84       -0.60     10.04 o 
   1  16  10        0.63        6.84     10.74 o 
 -11   0  11        2.32        8.12      6.80 o 
  -9   0  11       11.30       10.57      6.13 o 
  -7   0  11        0.06       -1.09      5.60 o 
  -5   0  11      870.32      839.54     17.80 o 
  -3   0  11       77.28       88.30      8.53 o 
  -1   0  11       15.86       10.13      6.89 o 
   1   0  11       20.97       22.96      7.77 o 
   3   0  11        3.14        6.94      7.38 o 
   5   0  11      109.49      116.47      8.25 o 
   7   0  11       40.42       43.81      8.69 o 
   9   0  11      180.17      225.65     11.91 o 
 -12   1  11        0.75       -3.61      6.06 o 
 -11   1  11        8.58        7.02      5.34 o 
 -10   1  11        4.68        4.89      4.71 o 
  -9   1  11      182.18      170.80      6.66 o 
  -8   1  11       43.41       38.51      4.50 o 
  -7   1  11       75.84       42.54      9.82 o 
  -6   1  11        7.06        4.85      6.59 o 
  -5   1  11       19.74       12.85     13.77 o 
  -4   1  11        0.01        2.58      5.70 o 
  -3   1  11       58.05       60.64      5.97 o 
  -2   1  11        0.10        2.66      5.18 o 
  -1   1  11      178.97      186.05      6.73 o 
   0   1  11        3.28        2.28      5.27 o 
   1   1  11       61.75       69.21      5.69 o 
   2   1  11       78.71       71.53      5.73 o 
   3   1  11      366.38      360.70      8.09 o 
   4   1  11       33.65       22.69      5.16 o 
   5   1  11       20.57       24.45      8.30 o 
   6   1  11        8.16        9.06      5.27 o 
   7   1  11      189.80      199.31      7.41 o 
   8   1  11        3.46        4.13      6.04 o 
   9   1  11       51.38       54.93      6.20 o 
 -12   2  11        8.87        5.11      6.46 o 
 -11   2  11        0.14       -2.50      6.11 o 
 -10   2  11        0.30        1.49      4.85 o 
  -9   2  11        0.19       -5.77      5.77 o 
  -8   2  11        4.61        3.99      6.48 o 
  -7   2  11       42.91       51.30      7.24 o 
  -6   2  11       74.93       61.75      7.70 o 
  -5   2  11      264.00      257.55     18.32 o 
  -4   2  11       34.61       31.45      6.06 o 
  -3   2  11      184.36      189.81      7.07 o 
  -2   2  11        1.79        6.77      5.47 o 
  -1   2  11      151.85      144.04      6.57 o 
   0   2  11        0.14       -2.83      6.75 o 
   1   2  11        0.01       -0.63      5.33 o 
   2   2  11       32.80       39.48      5.73 o 
   3   2  11        7.89        2.17      5.22 o 
   4   2  11       38.45       44.56      5.58 o 
   5   2  11        0.15       -2.36      5.10 o 
   6   2  11      167.30      175.30      6.73 o 
   7   2  11        1.74        3.81      5.66 o 
   8   2  11      109.14      105.50     13.09 o 
   9   2  11       60.04       65.51      9.37 o 
 -11   3  11        0.83        0.11      7.97 o 
 -10   3  11       39.82       29.09      7.07 o 
  -9   3  11       27.01       28.20      6.57 o 
  -8   3  11      185.28      166.16      8.36 o 
  -7   3  11        0.84       -1.13      6.28 o 
  -6   3  11        1.44       -6.68      6.97 o 
  -5   3  11       39.42       37.29      6.72 o 
  -4   3  11       10.13        7.38      9.56 o 
  -3   3  11       40.60       35.05      5.69 o 
  -2   3  11        1.58       -0.66      5.13 o 
  -1   3  11      480.55      477.97     29.36 o 
   0   3  11      100.82       94.30      7.08 o 
   1   3  11       28.89       18.61      5.81 o 
   2   3  11      515.67      566.86      9.73 o 
   3   3  11        9.21        6.74      5.37 o 
   4   3  11      314.43      312.41      7.98 o 
   5   3  11       72.98       69.94      5.86 o 
   6   3  11      335.31      349.61      8.17 o 
   7   3  11       11.22       16.90      8.21 o 
   8   3  11      126.30      110.05      9.24 o 
   9   3  11        0.37        2.44     10.27 o 
 -11   4  11        1.07       -3.39      9.48 o 
 -10   4  11        2.77        1.29      5.95 o 
  -9   4  11        1.33        5.82      9.71 o 
  -8   4  11        3.10        7.66      7.72 o 
  -7   4  11       40.13       42.54      6.57 o 
  -6   4  11       92.44       83.49      7.79 o 
  -5   4  11      162.01      153.38     11.43 o 
  -4   4  11        0.09       -0.05      9.49 o 
  -3   4  11      123.63      138.44      7.32 o 
  -2   4  11      195.27      163.49      7.09 o 
  -1   4  11      207.83      189.30      7.98 o 
   0   4  11       63.10       64.15      7.54 o 
   1   4  11       90.17       91.25      6.70 o 
   2   4  11        9.77       15.21      5.60 o 
   3   4  11      213.24      234.15      7.54 o 
   4   4  11        1.47        3.30      5.51 o 
   5   4  11      155.89      169.03     10.70 o 
   6   4  11       18.56       30.69      9.63 o 
   7   4  11      122.69      146.37     11.27 o 
   8   4  11       28.04       29.52     10.02 o 
   9   4  11       36.24       41.19      9.25 o 
 -11   5  11       21.95       23.19     11.00 o 
 -10   5  11       13.76        5.94      9.94 o 
  -9   5  11        2.85       -2.68      9.05 o 
  -8   5  11      159.59      158.99      8.54 o 
  -7   5  11       31.66       51.23      6.90 o 
  -6   5  11        4.14        3.65      6.38 o 
  -5   5  11      182.43      179.48      7.90 o 
  -4   5  11       81.36       73.87      7.31 o 
  -3   5  11      129.11      118.57      7.24 o 
  -2   5  11      599.62      575.82     10.21 o 
  -1   5  11      752.20      694.83     19.66 o 
   0   5  11      146.37      153.56      7.34 o 
   1   5  11      446.97      452.12      9.07 o 
   2   5  11       34.99       40.06      5.67 o 
   3   5  11      397.38      428.58      8.96 o 
   4   5  11        9.45       19.22      8.92 o 
   5   5  11      518.59      567.63     15.06 o 
   6   5  11       24.68       31.89      8.90 o 
   7   5  11       42.41       45.96      8.66 o 
   8   5  11        5.88        5.53      9.23 o 
   9   5  11       37.44       60.94     10.68 o 
 -11   6  11        3.10       -6.53     10.41 o 
 -10   6  11        1.86        0.14      9.85 o 
  -9   6  11        1.49        3.30      9.78 o 
  -8   6  11       30.34       25.65      8.73 o 
  -7   6  11       74.71       74.23      7.31 o 
  -6   6  11        3.92        5.07      6.01 o 
  -5   6  11        9.82        1.43      6.58 o 
  -4   6  11        1.06        5.30      5.82 o 
  -3   6  11        0.11       -2.08      5.63 o 
  -2   6  11      291.57      276.60     13.54 o 
  -1   6  11        8.32        5.90      5.33 o 
   0   6  11      203.67      213.95      7.38 o 
   1   6  11      115.86      127.51      6.69 o 
   2   6  11      183.68      195.65     10.99 o 
   3   6  11        0.01       12.28      8.01 o 
   4   6  11      105.91      113.01      6.71 o 
   5   6  11       79.62       81.18     10.82 o 
   6   6  11       31.64       29.08      8.73 o 
   7   6  11      109.89      118.09     11.09 o 
   8   6  11       13.24        9.43      8.80 o 
   9   6  11      102.53      132.07     12.60 o 
 -10   7  11        9.49       13.79      8.93 o 
  -9   7  11       27.27       19.38      6.86 o 
  -8   7  11        0.25       -6.77      6.77 o 
  -7   7  11       37.39       37.35      5.84 o 
  -6   7  11      110.87      122.08      6.76 o 
  -5   7  11        1.39       -0.83      4.97 o 
  -4   7  11       89.65       95.42      5.64 o 
  -3   7  11      122.75      110.78      5.80 o 
  -2   7  11      500.91      477.21     12.68 o 
  -1   7  11        3.49       -2.67      5.82 o 
   0   7  11       47.42       61.24      9.72 o 
   1   7  11        0.70       -2.01      8.05 o 
   2   7  11       14.07       26.21      9.25 o 
   3   7  11       18.39       30.54      6.00 o 
   4   7  11       61.08       70.57      6.40 o 
   5   7  11       90.79       87.18     10.54 o 
   6   7  11        2.19        3.14      8.67 o 
   7   7  11       16.98       20.63      9.64 o 
   8   7  11        0.00        4.79      9.18 o 
 -10   8  11        3.10      -10.22     11.10 o 
  -9   8  11        0.15      -11.03     11.03 o 
  -8   8  11       10.20        1.30      7.08 o 
  -7   8  11       26.07       24.27      6.61 o 
  -6   8  11       26.95       25.41      5.32 o 
  -5   8  11        3.40        2.07      4.69 o 
  -4   8  11       23.18       15.44      4.75 o 
  -3   8  11        0.07       -0.51      4.69 o 
  -2   8  11      129.41      133.87     15.94 o 
  -1   8  11       16.65       11.51      5.85 o 
   0   8  11        1.35       -2.18      8.98 o 
   1   8  11      112.25      129.66     10.47 o 
   2   8  11        0.01        5.09      5.66 o 
   3   8  11       27.70       34.79      6.32 o 
   4   8  11       16.03       23.41      6.24 o 
   5   8  11       20.19       25.10     10.52 o 
   6   8  11       91.38       80.77      9.65 o 
   7   8  11        1.99        2.47      9.17 o 
   8   8  11       44.11       48.42     11.21 o 
 -10   9  11        6.69       -4.96     10.05 o 
  -9   9  11        0.01      -11.17     11.17 o 
  -8   9  11        7.56       -6.41     10.64 o 
  -7   9  11        6.35       -0.11      6.44 o 
  -6   9  11       14.93        8.56      6.86 o 
  -5   9  11       88.06       87.76      5.59 o 
  -4   9  11       17.60       19.07      5.93 o 
  -3   9  11      266.85      261.60      8.66 o 
  -2   9  11      392.46      365.96     19.51 o 
  -1   9  11      104.02      118.86      7.02 o 
   0   9  11      148.58      144.49     15.79 o 
   1   9  11        5.32        1.70      5.79 o 
   2   9  11      112.47      122.05      7.20 o 
   3   9  11      101.39      115.56      7.17 o 
   4   9  11      102.78      133.96      7.75 o 
   5   9  11       91.65       93.47     11.35 o 
   6   9  11       59.13       63.88     10.49 o 
   7   9  11       34.57       28.80     10.12 o 
  -9  10  11        0.04       -9.21      9.21 o 
  -8  10  11       71.44       54.24     10.44 o 
  -7  10  11       24.19       10.31      9.42 o 
  -6  10  11        7.60       -3.02     10.56 o 
  -5  10  11        2.84       -2.76      6.27 o 
  -4  10  11        0.00       -4.07      5.90 o 
  -3  10  11        6.91        8.52      6.54 o 
  -2  10  11       53.41       62.68      6.69 o 
  -1  10  11       83.73       77.54      6.86 o 
   0  10  11        6.76        7.68      4.42 o 
   1  10  11       72.77       78.63      6.24 o 
   2  10  11        8.90        8.78      5.66 o 
   3  10  11        0.12        6.78      5.74 o 
   4  10  11        3.04        8.44      6.50 o 
   5  10  11        2.40        4.99      7.84 o 
   6  10  11       24.77       28.66     11.05 o 
   7  10  11        0.21       -4.64     11.56 o 
  -8  11  11        3.78        1.03     11.45 o 
  -7  11  11        0.03       -7.89     11.33 o 
  -6  11  11        1.50        1.16      9.02 o 
  -5  11  11       44.70       39.63     10.81 o 
  -4  11  11      118.44      128.10     11.72 o 
  -3  11  11      126.57      121.01      7.52 o 
  -2  11  11       57.42       55.69      6.50 o 
  -1  11  11      150.83      168.32      6.31 o 
   0  11  11       73.72       75.17      6.68 o 
   1  11  11       30.43       39.17      6.29 o 
   2  11  11        0.32        3.71      5.95 o 
   3  11  11       26.70       34.08      6.21 o 
   4  11  11       52.46       41.77      6.71 o 
   5  11  11       46.35       52.51      7.17 o 
   6  11  11       74.81       48.22      9.39 o 
  -7  12  11       26.21       27.53     10.28 o 
  -6  12  11       33.38       31.89     11.83 o 
  -5  12  11       16.89       19.47      9.46 o 
  -4  12  11       20.92       28.13      8.65 o 
  -3  12  11       29.55       32.67      6.87 o 
  -2  12  11       12.24       12.74      6.03 o 
  -1  12  11       94.00       99.26      5.70 o 
   0  12  11       20.63       23.93      6.31 o 
   1  12  11       23.82       21.52      6.40 o 
   2  12  11      103.66      114.70      7.71 o 
   3  12  11       16.36       28.35      6.32 o 
   4  12  11       24.85       34.80      9.18 o 
   5  12  11       68.15       62.96     14.97 o 
  -6  13  11       16.31       28.77      7.88 o 
  -5  13  11        0.25       -1.82      6.33 o 
  -4  13  11      160.00      184.92      8.73 o 
  -3  13  11        5.01        6.67      6.51 o 
  -2  13  11      112.01      138.75      7.75 o 
  -1  13  11       22.14       26.48      6.20 o 
   0  13  11       34.24       48.31      9.07 o 
   1  13  11        6.07        6.75      6.86 o 
   2  13  11       15.02       21.15      6.30 o 
   3  13  11       12.08       16.08      6.06 o 
   4  13  11        0.91        5.40      6.18 o 
  -5  14  11        5.59        8.27      7.42 o 
  -4  14  11       61.86       69.85      8.17 o 
  -3  14  11       17.49       22.90      7.71 o 
  -2  14  11       95.36      109.11      7.23 o 
  -1  14  11       16.90       23.91     10.52 o 
   0  14  11      103.73      121.33     11.84 o 
   1  14  11       39.99       35.54      9.10 o 
   2  14  11      139.25      175.73     12.98 o 
   3  14  11       57.71       44.02      6.80 o 
  -3  15  11       60.53       61.20     16.14 o 
  -2  15  11       53.84       41.35      7.03 o 
  -1  15  11       39.77       37.91     11.68 o 
   0  15  11        6.03       11.34     11.57 o 
   1  15  11       55.32       57.81     12.21 o 
 -10   0  12       18.76       12.31      6.81 o 
  -8   0  12       84.97       84.92     10.63 o 
  -6   0  12       18.47        6.98     10.53 o 
  -4   0  12       79.48       42.44      9.80 o 
  -2   0  12       69.85       63.79      9.15 o 
   0   0  12      151.60      120.92      9.95 o 
   2   0  12       28.88       24.59      8.10 o 
   4   0  12       66.16       65.82      9.06 o 
   6   0  12        6.33        7.57      8.74 o 
   8   0  12        0.05       -8.64      8.64 o 
 -11   1  12        4.03        1.45      7.63 o 
 -10   1  12        5.89        9.36      5.08 o 
  -9   1  12       28.48       40.26      5.99 o 
  -8   1  12      144.06      204.22      7.06 o 
  -7   1  12       45.89       54.81     10.20 o 
  -6   1  12      457.92      493.58     10.85 o 
  -5   1  12       18.01       21.59      6.29 o 
  -4   1  12        0.75        4.74      5.78 o 
  -3   1  12        1.03        7.09      7.86 o 
  -2   1  12      720.00      725.46     11.41 o 
  -1   1  12       49.60       45.10      6.27 o 
   0   1  12      560.54      584.70     20.75 o 
   1   1  12       68.43       58.87      6.42 o 
   2   1  12      460.94      478.10      9.66 o 
   3   1  12       59.69       48.97      6.23 o 
   4   1  12       51.79       41.60      5.65 o 
   5   1  12        2.97        2.03      5.33 o 
   6   1  12        0.58       -4.81      5.72 o 
   7   1  12        0.03       -5.77      5.77 o 
   8   1  12        0.04       -6.47      6.47 o 
 -11   2  12        6.37       -0.65      9.74 o 
 -10   2  12        0.54       -1.44      5.74 o 
  -9   2  12       10.81        5.94      5.42 o 
  -8   2  12        7.35        6.49      7.31 o 
  -7   2  12       12.59       11.29      6.59 o 
  -6   2  12       52.34       54.18      7.26 o 
  -5   2  12       38.40       23.67      8.80 o 
  -4   2  12       30.21       45.74      6.41 o 
  -3   2  12        5.56        9.34      5.98 o 
  -2   2  12       81.19       87.10      6.72 o 
  -1   2  12      133.82      112.43      6.85 o 
   0   2  12        2.31        3.75      5.92 o 
   1   2  12       12.01        2.84      6.06 o 
   2   2  12      303.92      290.14      8.61 o 
   3   2  12       23.52       28.31      6.29 o 
   4   2  12      128.01      123.80      8.39 o 
   5   2  12        2.58        2.72      5.53 o 
   6   2  12        5.06        1.48      8.20 o 
   7   2  12        7.78       10.26      5.53 o 
   8   2  12        0.82       -9.87      9.87 o 
 -11   3  12        1.57       -2.84      7.22 o 
 -10   3  12        1.70       -0.26      6.78 o 
  -9   3  12       37.81       55.80      8.08 o 
  -8   3  12       21.23       20.68      7.05 o 
  -7   3  12      166.89      201.70      8.74 o 
  -6   3  12      109.81      131.52      7.96 o 
  -5   3  12      253.24      274.46     10.95 o 
  -4   3  12       40.35       33.27      6.53 o 
  -3   3  12      241.51      227.79      8.14 o 
  -2   3  12      135.66      129.82      6.77 o 
  -1   3  12      619.96      587.71     10.39 o 
   0   3  12        6.22        2.82      5.81 o 
   1   3  12      394.88      395.04      9.43 o 
   2   3  12        2.84        6.43      6.10 o 
   3   3  12      115.17      110.82      7.15 o 
   4   3  12       10.57       19.59      5.89 o 
   5   3  12        2.47        7.40      5.95 o 
   6   3  12        5.19        6.18      6.09 o 
   7   3  12        0.58       -5.41     10.11 o 
   8   3  12        3.21      -10.25     10.25 o 
 -10   4  12        0.12        1.68      6.52 o 
  -9   4  12        0.50       -1.43      6.07 o 
  -8   4  12        3.14       -0.65      6.12 o 
  -7   4  12       13.52       13.38      6.70 o 
  -6   4  12       19.83       16.47      6.47 o 
  -5   4  12        0.98       11.59      6.50 o 
  -4   4  12       19.28       29.55      6.55 o 
  -3   4  12      130.13      139.34      7.53 o 
  -2   4  12       43.02       40.16      6.17 o 
  -1   4  12       10.74       10.85      6.07 o 
   0   4  12       35.16       24.63      6.34 o 
   1   4  12      316.03      294.31      8.46 o 
   2   4  12       19.28       14.08      6.25 o 
   3   4  12      575.92      513.24     16.82 o 
   4   4  12        2.26        2.34      5.61 o 
   5   4  12       44.58       47.56     10.26 o 
   6   4  12       10.92        4.98      8.16 o 
   7   4  12       41.66       48.15      9.12 o 
   8   4  12        3.07       -1.86      9.18 o 
 -10   5  12        5.39        5.99      9.72 o 
  -9   5  12       36.18       49.59     10.62 o 
  -8   5  12        0.97        0.00      7.11 o 
  -7   5  12      148.61      177.78      8.94 o 
  -6   5  12       14.18       14.09      6.71 o 
  -5   5  12       13.19       12.05      5.71 o 
  -4   5  12      377.79      379.07      9.91 o 
  -3   5  12        0.03       -0.94      6.30 o 
  -2   5  12       15.46       18.58      5.91 o 
  -1   5  12      207.96      190.44      7.67 o 
   0   5  12       94.30       92.13      9.37 o 
   1   5  12      157.27      144.86      8.90 o 
   2   5  12      109.19       84.94      6.07 o 
   3   5  12      117.18      104.56     10.75 o 
   4   5  12       79.72      101.33      9.62 o 
   5   5  12        0.03       14.37      8.94 o 
   6   5  12       17.18       15.91     10.37 o 
   7   5  12        2.76       -9.10     10.08 o 
   8   5  12       17.91       18.85     10.25 o 
 -10   6  12        1.54        4.12      8.50 o 
  -9   6  12        1.58        7.72      7.86 o 
  -8   6  12       18.78       19.22      6.37 o 
  -7   6  12        0.83        1.52      6.19 o 
  -6   6  12        6.34        7.11      6.49 o 
  -5   6  12        6.58        3.47      6.39 o 
  -4   6  12       25.83       29.38      5.91 o 
  -3   6  12      124.69      133.03      7.40 o 
  -2   6  12        1.02        0.86      5.94 o 
  -1   6  12       39.24       30.57      5.89 o 
   0   6  12      146.72      137.34      6.87 o 
   1   6  12       13.27        9.77      9.19 o 
   2   6  12        4.29        4.78      9.32 o 
   3   6  12        0.84        5.33      7.89 o 
   4   6  12      122.15      138.99     11.20 o 
   5   6  12       24.90       18.25      9.33 o 
   6   6  12       76.58       77.26     11.52 o 
   7   6  12       21.08       19.35     10.51 o 
 -10   7  12        9.14        4.98      8.47 o 
  -9   7  12        0.28       -1.35      8.69 o 
  -8   7  12       29.36       38.30     10.03 o 
  -7   7  12       49.93       60.44      7.12 o 
  -6   7  12       35.62       44.26      6.71 o 
  -5   7  12       12.70        6.45      5.45 o 
  -4   7  12       87.85       86.25      8.10 o 
  -3   7  12       39.23       33.80      6.21 o 
  -2   7  12        1.93       -1.50      5.73 o 
  -1   7  12        0.65        2.49      9.24 o 
   0   7  12      149.55      133.95     10.92 o 
   1   7  12      158.01      132.73     10.65 o 
   2   7  12       73.86       55.63      9.72 o 
   3   7  12      274.94      300.91      8.88 o 
   4   7  12        7.33       16.76      9.80 o 
   5   7  12      284.00      336.68     14.11 o 
   6   7  12        2.03        2.33     10.05 o 
   7   7  12      116.50      103.01     12.09 o 
  -9   8  12        2.16        2.98      7.78 o 
  -8   8  12       10.77        0.72      7.48 o 
  -7   8  12       49.49       46.63     11.53 o 
  -6   8  12        0.29        2.41      5.36 o 
  -5   8  12       19.40       20.69      5.37 o 
  -4   8  12        0.02       -2.70      5.07 o 
  -3   8  12        6.58       10.12      4.77 o 
  -2   8  12        3.71        4.56      7.70 o 
  -1   8  12       94.34       79.56      9.38 o 
   0   8  12       50.47       37.59      9.81 o 
   1   8  12        0.00       -3.05      7.72 o 
   2   8  12        7.98       11.14      7.80 o 
   3   8  12       23.01       33.34      9.49 o 
   4   8  12       26.99       26.88      6.16 o 
   5   8  12       58.03       75.47     11.17 o 
   6   8  12        5.84        9.72     10.72 o 
   7   8  12       91.74      101.03     12.57 o 
  -8   9  12        3.72       -4.39     10.46 o 
  -7   9  12        4.08        7.25      7.24 o 
  -6   9  12       10.15       10.94      5.11 o 
  -5   9  12      126.10      146.45      6.78 o 
  -4   9  12       22.42       27.85      6.41 o 
  -3   9  12       97.86       90.45      7.11 o 
  -2   9  12       28.71       20.94      6.14 o 
  -1   9  12        6.75       -0.78      5.33 o 
   0   9  12        0.17       -9.17      9.17 o 
   1   9  12       39.85       37.02     12.70 o 
   2   9  12       46.34       49.83      6.70 o 
   3   9  12        8.33       12.72      8.23 o 
   4   9  12      141.27      155.45      8.13 o 
   5   9  12        2.88       16.79      9.27 o 
   6   9  12      159.59      172.40     14.07 o 
  -8  10  12        0.08      -10.14     10.14 o 
  -7  10  12       13.28       -4.65     11.78 o 
  -6  10  12       23.50        0.73      9.55 o 
  -5  10  12        1.73       -6.25      6.25 o 
  -4  10  12       24.57       19.80      6.59 o 
  -3  10  12        3.94        0.46      7.47 o 
  -2  10  12        0.18       -3.38      5.88 o 
  -1  10  12        9.95        7.49      5.88 o 
   0  10  12        0.16       -2.51      6.57 o 
   1  10  12        1.96        3.21      6.13 o 
   2  10  12        6.67        1.51      6.21 o 
   3  10  12       30.83       34.89      6.54 o 
   4  10  12        6.31       13.07      5.88 o 
   5  10  12        3.30        6.42      8.20 o 
   6  10  12       64.00       58.59     11.63 o 
  -7  11  12        0.38       -8.02      9.99 o 
  -6  11  12        0.10       -9.56     11.63 o 
  -5  11  12       45.22       52.32     11.22 o 
  -4  11  12       38.26       25.77     10.61 o 
  -3  11  12       16.87        8.58      6.35 o 
  -2  11  12       94.13       83.52      7.96 o 
  -1  11  12        0.76       -3.74      5.18 o 
   0  11  12       10.66        7.08      6.48 o 
   1  11  12        7.69       -0.39      6.09 o 
   2  11  12       59.13       66.31      7.30 o 
   3  11  12        1.00        0.23      6.05 o 
   4  11  12       47.11       67.13      7.45 o 
   5  11  12       24.41       49.43     10.87 o 
  -6  12  12       24.25       21.21      9.42 o 
  -5  12  12        0.05       -4.99      9.92 o 
  -4  12  12       22.40       18.43      9.48 o 
  -3  12  12        1.93       -1.46      7.09 o 
  -2  12  12        0.45       -4.19      6.08 o 
  -1  12  12       11.83        6.72      4.87 o 
   0  12  12        2.06       -2.09      6.79 o 
   1  12  12        9.90        7.19      6.81 o 
   2  12  12        0.77        2.85      6.84 o 
   3  12  12        7.04       11.80      6.87 o 
   4  12  12       14.67       14.81      6.51 o 
  -5  13  12        1.62        5.57      8.18 o 
  -4  13  12       30.05       28.16      8.08 o 
  -3  13  12        1.53       -5.01      6.83 o 
  -2  13  12       22.15       20.74      7.34 o 
  -1  13  12       25.65       24.15      9.59 o 
   0  13  12        2.01        4.17     10.00 o 
   1  13  12       13.60       14.36      7.23 o 
   2  13  12       24.05       16.44      6.42 o 
  -2  14  12        8.67        8.46      6.79 o 
  -1  14  12       16.16       17.81      9.95 o 
   0  14  12       17.92       12.07     10.11 o 
  -9   0  13        4.58        5.85     11.24 o 
  -7   0  13      151.37      120.96     12.50 o 
  -5   0  13       53.13       37.40     10.44 o 
  -3   0  13       58.50       75.96     10.13 o 
  -1   0  13        2.54        3.54      8.80 o 
   1   0  13      153.44      187.23     11.70 o 
   3   0  13       62.72       63.13      9.09 o 
   5   0  13       64.85       99.72     11.12 o 
   7   0  13        8.55       25.35      9.81 o 
 -10   1  13        1.15       -1.26      7.99 o 
  -9   1  13        3.08       -0.90      7.47 o 
  -8   1  13        0.12        2.88      6.85 o 
  -7   1  13        0.43       -7.21      7.21 o 
  -6   1  13        3.12       -2.14      7.19 o 
  -5   1  13      148.41      171.95     10.81 o 
  -4   1  13       20.55       21.18      6.28 o 
  -3   1  13      227.28      197.46      8.49 o 
  -2   1  13        4.45        3.48      6.54 o 
  -1   1  13       41.67       32.52      5.83 o 
   0   1  13       35.38       38.41      7.21 o 
   1   1  13      181.70      190.01      7.86 o 
   2   1  13       30.81       39.69      6.18 o 
   3   1  13       45.49       69.61      7.03 o 
   4   1  13       61.68       67.21      6.47 o 
   5   1  13      234.44      241.87      8.58 o 
   6   1  13       25.02       36.15      6.59 o 
   7   1  13      168.12      182.58      8.10 o 
 -10   2  13        0.21        1.82      5.34 o 
  -9   2  13        0.83        0.35      7.42 o 
  -8   2  13        3.39        3.61      7.28 o 
  -7   2  13       96.43       81.04      8.11 o 
  -6   2  13       22.09       10.84      6.87 o 
  -5   2  13        3.11        1.99      6.79 o 
  -4   2  13        0.08       -3.00      6.10 o 
  -3   2  13       77.62       76.32      9.33 o 
  -2   2  13       34.62       34.43      6.71 o 
  -1   2  13        0.10       -1.68      5.79 o 
   0   2  13       20.56       18.40     10.06 o 
   1   2  13       71.56       85.83      6.60 o 
   2   2  13       81.12       90.67      6.51 o 
   3   2  13       33.80       37.79      6.39 o 
   4   2  13       10.30       16.47      6.58 o 
   5   2  13      100.03      111.29      7.81 o 
   6   2  13        0.07        9.93      6.27 o 
   7   2  13        3.37       14.57     10.29 o 
 -10   3  13       21.01       18.42      6.46 o 
  -9   3  13        1.82        1.37      5.57 o 
  -8   3  13        9.62        5.86      6.33 o 
  -7   3  13        3.05        4.35      6.67 o 
  -6   3  13        1.58        0.48      7.28 o 
  -5   3  13       26.80       40.60      7.10 o 
  -4   3  13       63.06       50.30      6.96 o 
  -3   3  13       61.62       48.83      8.09 o 
  -2   3  13       68.72       59.72      6.78 o 
  -1   3  13       38.49       31.33      6.21 o 
   0   3  13       62.98       57.37      6.61 o 
   1   3  13       12.10        8.82      5.58 o 
   2   3  13       68.15       79.50      6.59 o 
   3   3  13       20.88       18.65      7.53 o 
   4   3  13      240.32      262.04      9.10 o 
   5   3  13        5.23       11.33      6.84 o 
   6   3  13      214.45      190.17     10.95 o 
   7   3  13        0.86       11.66      9.02 o 
 -10   4  13        0.27        0.57      7.53 o 
  -9   4  13        1.84        4.59      6.56 o 
  -8   4  13       21.92       34.32      7.46 o 
  -7   4  13       40.43       40.90      7.60 o 
  -6   4  13       93.15       77.09      7.84 o 
  -5   4  13       19.82       17.83      6.43 o 
  -4   4  13        0.06       -1.43      6.10 o 
  -3   4  13        1.18        0.77      5.79 o 
  -2   4  13       87.75       90.33      7.08 o 
  -1   4  13       37.83       34.70      6.24 o 
   0   4  13       30.00       34.92      6.38 o 
   1   4  13        1.51       -3.93      5.83 o 
   2   4  13      116.37      144.68      9.83 o 
   3   4  13        0.04        2.12      6.50 o 
   4   4  13       55.58       81.48     11.51 o 
   5   4  13        7.35       13.89      9.50 o 
   6   4  13       44.83       70.85     11.12 o 
   7   4  13        0.44       -1.71     10.65 o 
  -9   5  13       26.16       21.37     11.17 o 
  -8   5  13        1.98        3.03      7.10 o 
  -7   5  13       24.44       23.85      6.66 o 
  -6   5  13       30.99       38.09      6.98 o 
  -5   5  13       36.41       44.84      6.84 o 
  -4   5  13      145.12      156.44      7.80 o 
  -3   5  13       92.87      102.31      7.62 o 
  -2   5  13       99.56       86.35      6.85 o 
  -1   5  13       62.12       53.80      6.40 o 
   0   5  13       31.55       15.35     10.04 o 
   1   5  13       39.80       44.51      6.23 o 
   2   5  13       42.72       40.78     10.34 o 
   3   5  13      224.00      238.08     12.61 o 
   4   5  13       81.55      121.49     10.75 o 
   5   5  13      117.17      161.66     12.60 o 
   6   5  13       26.15       31.37      8.32 o 
   7   5  13      106.29       89.13     10.78 o 
  -9   6  13        7.51       -2.53      8.14 o 
  -8   6  13       11.16       11.93      7.32 o 
  -7   6  13        2.67       11.74      7.32 o 
  -6   6  13       43.58       36.57      7.56 o 
  -5   6  13       17.89        8.70      6.97 o 
  -4   6  13        0.05        3.19      6.75 o 
  -3   6  13        0.00       -0.85      5.74 o 
  -2   6  13        6.15        1.05      5.86 o 
  -1   6  13      129.04      120.39     11.41 o 
   0   6  13        1.18       -5.51      5.51 o 
   1   6  13       80.03       76.90      9.72 o 
   2   6  13       43.70       46.90      9.67 o 
   3   6  13       60.18       77.71     11.20 o 
   4   6  13       14.95       25.87     10.36 o 
   5   6  13        1.59       12.25      8.23 o 
   6   6  13        4.20       22.37     10.58 o 
  -9   7  13        6.32        6.80      9.40 o 
  -8   7  13       17.66       12.58      7.71 o 
  -7   7  13        0.04        1.41      6.65 o 
  -6   7  13       77.29       96.15      7.49 o 
  -5   7  13       18.37       16.09      6.11 o 
  -4   7  13      161.32      159.90      7.86 o 
  -3   7  13       16.44        7.32      6.21 o 
  -2   7  13      164.39      182.33      8.38 o 
  -1   7  13        1.42        2.83      8.58 o 
   0   7  13       20.50       17.25     10.06 o 
   1   7  13       23.18       22.65     10.29 o 
   2   7  13       21.07       22.89      9.19 o 
   3   7  13       55.69       61.54      7.07 o 
   4   7  13       47.20       51.16     11.07 o 
   5   7  13       39.33       54.93     10.24 o 
   6   7  13       15.20       30.59     11.02 o 
  -8   8  13       10.36        1.86      8.90 o 
  -7   8  13        2.60        5.55      5.70 o 
  -6   8  13       32.67       38.98      8.85 o 
  -5   8  13        4.00       -0.57      6.25 o 
  -4   8  13        0.31       -3.11      5.95 o 
  -3   8  13        0.04       -0.92      7.99 o 
  -2   8  13        3.75        1.42      9.55 o 
  -1   8  13       19.18       24.01      9.97 o 
   0   8  13       75.65       61.54     10.92 o 
   1   8  13        7.29       -0.72      9.91 o 
   2   8  13       30.22       30.45      9.31 o 
   3   8  13       25.70       23.11      7.05 o 
   4   8  13        8.76       15.57     10.66 o 
   5   8  13       13.69       26.75      9.53 o 
  -7   9  13       14.30       13.57      7.71 o 
  -6   9  13       10.80       14.43      6.52 o 
  -5   9  13       62.83       64.25     10.54 o 
  -4   9  13       13.08        6.64      9.27 o 
  -3   9  13      133.65      147.71     10.92 o 
  -2   9  13       32.13       26.10      9.33 o 
  -1   9  13       53.57       64.42     10.75 o 
   0   9  13        8.39        7.88      9.92 o 
   1   9  13        1.41       -1.00      9.80 o 
   2   9  13        3.30        3.56      6.03 o 
   3   9  13        0.90        1.51      6.83 o 
   4   9  13       46.79       51.19     10.99 o 
   5   9  13        9.10       15.16      8.77 o 
  -6  10  13        0.13      -11.94     11.94 o 
  -5  10  13       57.12       48.30      7.66 o 
  -4  10  13        0.93       -5.80      6.52 o 
  -3  10  13       14.62        8.88      6.40 o 
  -2  10  13        3.98        1.46      9.80 o 
  -1  10  13        1.42        4.68      9.70 o 
   0  10  13       68.68       83.79     11.65 o 
   1  10  13        5.39       -3.77      6.69 o 
   2  10  13       10.29       18.45      6.54 o 
   3  10  13        5.47       -0.75      6.49 o 
   4  10  13        3.36       15.05     10.08 o 
  -6  11  13        0.01       -9.46      9.46 o 
  -5  11  13       37.02       25.00      9.83 o 
  -4  11  13       11.99       12.56      6.22 o 
  -3  11  13       77.34       88.18      8.11 o 
  -2  11  13        6.95       -1.34     10.83 o 
  -1  11  13        0.89       -0.12      5.99 o 
   0  11  13       37.67       28.66      9.27 o 
   1  11  13        0.03       -5.17      7.00 o 
   2  11  13        4.41        2.95      6.97 o 
   3  11  13        6.00        3.67      6.37 o 
  -4  12  13       52.92       39.44     11.44 o 
  -3  12  13        0.97       -4.43      6.98 o 
  -2  12  13       30.06       20.33      4.93 o 
  -1  12  13        0.70        1.11      7.46 o 
   0  12  13        3.95       -3.50      6.79 o 
   1  12  13        1.87       -2.15      7.26 o 
  -8   0  14       77.83       77.50     11.90 o 
  -6   0  14      194.69      177.15     13.22 o 
  -4   0  14      183.33      137.94     11.60 o 
  -2   0  14      212.71      185.02     11.39 o 
   0   0  14      105.47      112.15     11.50 o 
   2   0  14       21.87       26.08      9.24 o 
   4   0  14        3.07       -1.08      9.42 o 
   6   0  14        0.13        1.01      7.81 o 
  -9   1  14        1.91        5.34      8.15 o 
  -8   1  14       36.36       47.02      8.11 o 
  -7   1  14       11.39       17.06      7.00 o 
  -6   1  14        7.13        6.53      6.93 o 
  -5   1  14        9.55       23.11      6.90 o 
  -4   1  14       91.55      115.85     11.40 o 
  -3   1  14        7.06       11.93      6.26 o 
  -2   1  14       99.62      112.56     14.22 o 
  -1   1  14        9.75        8.48      6.89 o 
   0   1  14      105.35      111.69      7.36 o 
   1   1  14        4.85        9.75      6.61 o 
   2   1  14      127.25      116.86      8.33 o 
   3   1  14        3.25       -3.39      6.22 o 
   4   1  14       25.28       20.88      6.49 o 
   5   1  14        0.12       -1.88      6.44 o 
   6   1  14        0.84       -4.47      6.35 o 
  -9   2  14       17.20       26.66      7.71 o 
  -8   2  14       12.52       11.82      7.14 o 
  -7   2  14       73.39       71.77      7.71 o 
  -6   2  14       34.70       46.04      8.00 o 
  -5   2  14       50.43       48.89      7.15 o 
  -4   2  14       29.84       31.98      6.76 o 
  -3   2  14      117.07       93.68      7.81 o 
  -2   2  14       24.30       15.69      7.03 o 
  -1   2  14       39.18       30.98      6.34 o 
   0   2  14        0.17        1.59      5.95 o 
   1   2  14       15.55        9.01      6.39 o 
   2   2  14      165.12      182.27      9.55 o 
   3   2  14       10.10        2.33      6.71 o 
   4   2  14       24.18       23.09      6.59 o 
   5   2  14        0.08        5.68      6.88 o 
   6   2  14       24.41       22.40      6.07 o 
  -9   3  14        1.01        2.21      7.21 o 
  -8   3  14       13.41       16.26      8.02 o 
  -7   3  14        1.03       10.36      6.78 o 
  -6   3  14       14.84        8.48      6.89 o 
  -5   3  14        9.34       15.24      6.21 o 
  -4   3  14       26.60       32.34      7.34 o 
  -3   3  14       72.32       72.41      7.33 o 
  -2   3  14       18.06       14.20      6.49 o 
  -1   3  14      156.89      151.49      7.76 o 
   0   3  14        3.43       -4.19      6.95 o 
   1   3  14      132.11      131.98      7.86 o 
   2   3  14        2.65        1.80      6.68 o 
   3   3  14       69.10       57.92      9.51 o 
   4   3  14        0.16       -3.50      6.51 o 
   5   3  14       12.23        9.47     10.80 o 
   6   3  14        7.30       10.24      9.77 o 
  -8   4  14        1.03       -2.57      6.59 o 
  -7   4  14       61.22       62.64      7.40 o 
  -6   4  14        0.41       -1.55      6.44 o 
  -5   4  14       33.37       39.06      6.82 o 
  -4   4  14        0.01        1.37      7.07 o 
  -3   4  14      120.57      102.41      7.53 o 
  -2   4  14        2.22       -5.76      6.48 o 
  -1   4  14        8.57        4.01      5.95 o 
   0   4  14        9.09       -3.29      6.08 o 
   1   4  14       31.07       23.95      6.43 o 
   2   4  14       59.77       55.74      6.89 o 
   3   4  14       82.97       83.71      8.23 o 
   4   4  14       10.72       16.86     11.07 o 
   5   4  14       66.06       63.61     10.34 o 
   6   4  14       24.86       34.09     11.66 o 
  -8   5  14        4.92        2.88      7.18 o 
  -7   5  14        9.75       17.82      7.13 o 
  -6   5  14       18.77       21.77      6.61 o 
  -5   5  14        3.64        9.87      6.85 o 
  -4   5  14        7.62       12.51      6.66 o 
  -3   5  14       14.58       23.99      7.10 o 
  -2   5  14       19.20       14.19      6.52 o 
  -1   5  14       52.98       50.85      7.12 o 
   0   5  14       24.05       23.96      6.84 o 
   1   5  14       30.77       19.48     12.96 o 
   2   5  14       56.30       49.90     10.08 o 
   3   5  14       37.78       35.66      9.96 o 
   4   5  14       20.67       21.55      9.02 o 
   5   5  14        0.11        6.54     10.85 o 
  -8   6  14       10.44       15.68      7.68 o 
  -7   6  14       45.82       38.48      7.83 o 
  -6   6  14       45.15       60.35      7.50 o 
  -5   6  14       32.39       35.72      6.34 o 
  -4   6  14       13.02        9.07      6.21 o 
  -3   6  14       54.43       41.16      6.48 o 
  -2   6  14       10.57       10.99      6.20 o 
  -1   6  14        4.21       -1.11      5.82 o 
   0   6  14       11.20        2.30      8.84 o 
   1   6  14       13.78        3.29      9.97 o 
   2   6  14        0.05       -7.38     10.39 o 
   3   6  14       28.37       31.00     11.27 o 
   4   6  14       10.23       21.90     11.31 o 
   5   6  14       13.10       27.16      9.46 o 
  -7   7  14       10.49       19.43      6.67 o 
  -6   7  14       30.24       57.23      7.59 o 
  -5   7  14        9.87       12.99      7.14 o 
  -4   7  14        9.66       20.38      6.61 o 
  -3   7  14        0.00       -3.05      6.85 o 
  -2   7  14       32.14       23.29      8.92 o 
  -1   7  14        2.36       -5.28      9.92 o 
   0   7  14       46.37       37.55     11.60 o 
   1   7  14       22.86       16.11      9.35 o 
   2   7  14       70.13       60.29     11.55 o 
   3   7  14       19.80        7.51      9.50 o 
   4   7  14        0.02       -0.85     10.54 o 
  -6   8  14       65.38       80.37     10.46 o 
  -5   8  14        6.06        5.27      6.76 o 
  -4   8  14       22.95       24.49     10.87 o 
  -3   8  14        0.02       -8.17      8.32 o 
  -2   8  14       22.27       16.79     10.41 o 
  -1   8  14        0.34        4.01     10.30 o 
   0   8  14        0.01      -10.11     10.43 o 
   1   8  14       26.96       22.26     10.30 o 
   2   8  14       24.29       36.14      8.56 o 
   3   8  14       32.16       39.77      7.14 o 
   4   8  14       18.08       21.05     10.40 o 
  -6   9  14        3.91        0.24      8.23 o 
  -5   9  14       11.16        9.42      9.87 o 
  -4   9  14        6.52        8.24     10.64 o 
  -3   9  14       19.88       26.75      8.53 o 
  -2   9  14        3.92       -0.93     10.48 o 
  -1   9  14       24.32       22.27     10.03 o 
   0   9  14        3.33       -6.21     10.34 o 
   1   9  14       81.38       97.46     12.03 o 
   2   9  14       21.31       29.58      6.97 o 
   3   9  14        1.15       -1.86      6.13 o 
  -4  10  14        0.22        0.66     11.06 o 
  -3  10  14        2.50        5.11      8.24 o 
  -2  10  14       12.66       27.24     10.78 o 
  -1  10  14        0.08       -0.39     10.44 o 
   0  10  14        3.92       -2.75      7.43 o 
   1  10  14        3.62       -4.21      7.21 o 
   2  10  14       18.91       14.56      7.73 o 
  -2  11  14        1.91       -1.93      9.52 o 
  -1  11  14        7.37        1.36      7.57 o 
  -7   0  15        0.28        4.31     10.10 o 
  -5   0  15        0.42        8.07     11.05 o 
  -3   0  15       17.37        7.07      9.25 o 
  -1   0  15        7.01       17.32      8.60 o 
   1   0  15       54.04       81.17     11.18 o 
   3   0  15      143.32      156.31     11.10 o 
  -7   1  15        7.83        4.03      6.81 o 
  -6   1  15        2.80       -3.13      6.67 o 
  -5   1  15       18.23        3.80      7.77 o 
  -4   1  15        1.17        6.08      6.81 o 
  -3   1  15        1.46        1.06      6.33 o 
  -2   1  15        0.46        3.21      6.63 o 
  -1   1  15        6.61        2.01      6.56 o 
   0   1  15        0.43        0.96      5.80 o 
   1   1  15        0.00       -3.46      6.17 o 
   2   1  15        0.02       -5.96      7.16 o 
   3   1  15       10.58       10.60      7.40 o 
   4   1  15        0.04        0.09      7.13 o 
  -7   2  15       11.05       20.35     11.63 o 
  -6   2  15        0.28        2.93      7.86 o 
  -5   2  15        1.76       -0.38      7.24 o 
  -4   2  15        0.32        2.95      6.25 o 
  -3   2  15        4.29        4.48      6.43 o 
  -2   2  15        0.02        3.38      6.47 o 
  -1   2  15        3.74        4.88      6.56 o 
   0   2  15       10.82       16.39      6.71 o 
   1   2  15       15.26       16.31      7.15 o 
   2   2  15       31.73       45.89     11.75 o 
   3   2  15       52.16       59.27      7.46 o 
   4   2  15       29.55       33.10      6.75 o 
  -7   3  15        1.92        9.33      6.57 o 
  -6   3  15       45.75       38.89      7.10 o 
  -5   3  15        1.21       -3.28      6.46 o 
  -4   3  15       20.55       21.89      6.02 o 
  -3   3  15        0.43        6.41      6.13 o 
  -2   3  15       22.52       31.63      6.62 o 
  -1   3  15        7.55        7.08      6.11 o 
   0   3  15        2.85        4.78      6.14 o 
   1   3  15        0.30       -3.34      7.18 o 
   2   3  15        0.02        1.93     10.44 o 
   3   3  15        5.80        4.08      7.14 o 
   4   3  15        0.81        7.21      6.30 o 
  -7   4  15       22.31       26.91      8.18 o 
  -6   4  15        7.88        5.89      7.06 o 
  -5   4  15        1.08        4.99      8.95 o 
  -4   4  15        1.84        2.18      6.75 o 
  -3   4  15       19.88       25.97      6.39 o 
  -2   4  15        1.61       -5.04      5.87 o 
  -1   4  15        2.17        1.01      5.59 o 
   0   4  15       16.07       25.79      6.56 o 
   1   4  15        0.28       -7.50      8.27 o 
   2   4  15       40.79       50.06      6.72 o 
   3   4  15        3.40       -4.49      9.38 o 
   4   4  15       36.71       34.24     11.17 o 
  -6   5  15        1.18        3.15      7.80 o 
  -5   5  15       26.06       26.28      8.90 o 
  -4   5  15        8.73        8.57      8.73 o 
  -3   5  15       20.54       14.05      6.68 o 
  -2   5  15        0.02        0.32      5.92 o 
  -1   5  15        8.56       11.99      6.44 o 
   0   5  15        2.61       -6.73      7.04 o 
   1   5  15        0.81       -6.64      9.67 o 
   2   5  15        0.08       -0.95     11.46 o 
   3   5  15       10.56       16.27     11.75 o 
  -6   6  15       10.48       13.88     10.43 o 
  -5   6  15       18.07       20.39      7.55 o 
  -4   6  15        5.02        8.15      6.04 o 
  -3   6  15        0.21       -0.87      6.56 o 
  -2   6  15       18.82       17.85      6.79 o 
  -1   6  15        1.92        1.28     10.13 o 
   0   6  15        1.58       -4.17      9.40 o 
   1   6  15        7.55       -3.41     11.31 o 
   2   6  15       16.85       11.32      9.76 o 
   3   6  15        5.92       -2.54      9.47 o 
  -5   7  15        0.98        5.01      5.98 o 
  -4   7  15        1.43       -0.48      6.96 o 
  -3   7  15        6.28       -2.79     10.52 o 
  -2   7  15        0.81        0.10     10.20 o 
  -1   7  15        0.26       -5.31     10.78 o 
   0   7  15        1.01      -11.69     11.69 o 
   1   7  15        3.26       -3.22      9.50 o 
   2   7  15       23.81       19.68     10.39 o 
  -4   8  15        0.00        3.17     11.09 o 
  -3   8  15        0.00       -7.24      9.80 o 
  -2   8  15        7.09        8.73      8.71 o 
  -1   8  15        0.05        1.23      9.25 o 
   0   8  15        0.04      -11.26     11.26 o 
   1   8  15        2.12        0.39      9.40 o 
  -4   0  16       10.84       19.35      8.85 o 
  -2   0  16       39.64       19.95     10.58 o 
   0   0  16        1.99        4.73      8.10 o 
   2   0  16        8.33       16.29     11.83 o 
  -5   1  16        0.48        7.06      7.67 o 
  -4   1  16        4.83       19.51      7.61 o 
  -3   1  16        1.65        0.00      6.88 o 
  -2   1  16        4.06        0.27      6.86 o 
  -1   1  16        0.50        2.06      6.47 o 
   0   1  16       31.39       35.94      7.79 o 
   1   1  16        6.21       13.09      6.64 o 
   2   1  16       47.76       63.86     15.46 o 
  -5   2  16       35.02       55.39      8.47 o 
  -4   2  16        0.41        3.85      7.25 o 
  -3   2  16       16.19       12.34      6.40 o 
  -2   2  16        0.44        3.97      6.61 o 
  -1   2  16        9.21        6.37      7.47 o 
   0   2  16       45.64       54.63      7.25 o 
   1   2  16        2.57        9.55      7.54 o 
   2   2  16        9.57       11.25     12.14 o 
  -5   3  16        0.50        3.13      7.06 o 
  -4   3  16       12.21       30.81      7.74 o 
  -3   3  16       22.84       19.06      7.37 o 
  -2   3  16        1.91       -1.57      6.53 o 
  -1   3  16        4.08       -1.03      7.46 o 
   0   3  16        3.51        7.70      7.46 o 
   1   3  16       53.26       54.71      8.19 o 
  -4   4  16       15.59       20.96      7.46 o 
  -3   4  16        2.82        3.79      7.48 o 
  -2   4  16        1.27       -3.06      7.31 o 
  -1   4  16        0.01       -5.02      7.13 o 
   0   4  16       17.94       23.25      6.89 o 
   1   4  16        6.16        0.21      8.18 o 
  -3   5  16       18.31       30.66      8.28 o 
  -2   5  16       17.12       14.78      7.34 o 
  -1   5  16        0.94        3.10      6.32 o 
   0   5  16       15.91       16.43     11.66 o 
                                                 
